# Supplementary material for: Culture independent analysis using gnd as a target gene to assess Escherichia coli diversity and community structure
Source: Sci Rep. 2017 Apr 12;7:841. doi: 10.1038/s41598-017-00890-6 (PMC5429811; doi:10.1038/s41598-017-00890-6)
Supplement: Supplementary file 2 — Supplementary Table 2 [file 41598_2017_890_MOESM2_ESM.xls]

## Sheet: Mock library composition
Supplementary Table 2 | Composition and molarity of control mock library gSTs and relative abundance of all gSTs across sequence quality thresholds (P = 0.05 to P = 0.001).
	mock01counts	mock02counts	mock03counts	mock04counts
O45B	5 nM	0.05 nM	5 nM	0
O157D	5 nM	5 nM	0	5 nM
O121C	5 nM	9.95 nM	0	0
O145B	5 nM	9.5 nM	0	0
O26B	5 nM	2.5 nM	0	0
O103B	5 nM	0.5 nM	5 nM	0
O111	5 nM	7.5 nM	0	0

## Sheet: P = 0.001
Data from solexaQA1thou:
serogroup	mock01counts	mock02counts	mock03counts	mock04counts
O45B	260	4	1114	0				mock01counts	mock02counts	mock03counts	mock04counts
O121C	173	590	0	0			O45B	5nM	0.05nM	5nM	0
O157D	130	214	0	751			O157D	5nM	5nM	0	5nM
O145B	82	157	0	0			O121C	5nM	9.95nM	0	0
O103B	62	10	424	0			O145B	5nM	9.5nM	0	0
O26B	30	7	0	0			O26B	5nM	2.5nM	0	0
id0241425	2	0	3	0			O103B	5nM	0.5nM	5nM	0
id0161248	1	0	3	0			O111	5nM	7.5nM	0	0
id0491232	0	0	3	0
id0290026	0	0	3	0
id0259935	0	0	3	0
id0242684	0	0	3	0
id0036699	0	0	3	0
id0173756	0	0	1	0
id0018339	0	0	1	0
id0078054	0	0	1	0
id0274797	0	0	1	0
id0163030	0	0	1	0
O153A	0	1	0	0
Total reads					4038
Input gST reads					4008
%					99.2571

## Sheet: P = 0.003
Data from solexaQA3thou:
serogroup	mock01counts	mock02counts	mock03counts	mock04counts				mock01counts	mock02counts	mock03counts	mock04counts
O45B	331	4	1404	0			O45B	5nM	0.05nM	5nM	0
O121C	246	687	0	0			O157D	5nM	5nM	0	5nM
O145B	232	448	0	0			O121C	5nM	9.95nM	0	0
O157D	165	251	0	934			O145B	5nM	9.5nM	0	0
O26B	90	32	0	0			O26B	5nM	2.5nM	0	0
O103B	76	10	478	0			O103B	5nM	0.5nM	5nM	0
id0241425	2	0	4	0			O111	5nM	7.5nM	0	0
id0497588	1	0	5	0
id0161248	1	0	4	0
id0036699	0	0	4	0
id0290026	0	0	3	0
id0491232	0	0	3	0
id0259935	0	0	3	0
id0242684	0	0	3	0
id0173756	0	0	2	0
id0491088	0	0	2	0
id0018339	0	0	2	0
id0480064	0	0	1	0
id0528881	0	0	1	0
id0310481	0	0	1	0
id0078054	0	0	1	0
id0123733	0	0	1	0
id0133118	0	0	1	0
id0163030	0	0	1	0
id0274797	0	0	1	0
id0539955	0	0	1	0
O153A	0	1	0	0
Total reads					5437
Input gST reads					5388
%					99.0988

## Sheet: P = 0.01
Data from solexaQA10thou:
serogroup	mock01counts	mock02counts	mock03counts	mock04counts
O45B	347	4	1488	0				mock01counts	mock02counts	mock03counts	mock04counts
O121C	270	771	0	0			O45B	5nM	0.05nM	5nM	0
O145B	249	472	0	0			O157D	5nM	5nM	0	5nM
O157D	186	274	0	1127			O121C	5nM	9.95nM	0	0
O26B	124	58	0	0			O145B	5nM	9.5nM	0	0
O103B	86	10	507	0			O26B	5nM	2.5nM	0	0
O111	8	13	0	0			O103B	5nM	0.5nM	5nM	0
id0241425	2	0	4	0			O111	5nM	7.5nM	0	0
id0497588	1	0	5	0
id0161248	1	0	4	0
id0182505	0	1	0	14
id0036699	0	0	4	0
id0259935	0	0	3	0
id0290026	0	0	3	0
id0491232	0	0	3	0
id0242684	0	0	3	0
id0310481	0	0	2	0
id0173756	0	0	2	0
id0491088	0	0	2	0
id0018339	0	0	2	0
id0480064	0	0	1	0
id0422236	0	0	1	0
id0528881	0	0	1	0
id0274797	0	0	1	0
id0078054	0	0	1	0
id0539955	0	0	1	0
id0123733	0	0	1	0
id0133118	0	0	1	0
id0163030	0	0	1	0
O153A	0	2	0	0
O121B	0	1	0	0
Total reads					6062
Input gST reads					5994
%					98.8783

## Sheet: P = 0.015
Data from solexaQA15thou:
serogroup	mock01counts	mock02counts	mock03counts	mock04counts
O45B	423	4	1871	0				mock01counts	mock02counts	mock03counts	mock04counts
O157D	358	457	0	1843			O45B	5nM	0.05nM	5nM	0
O121C	325	892	0	0			O157D	5nM	5nM	0	5nM
O145B	281	534	0	0			O121C	5nM	9.95nM	0	0
O26B	146	72	0	0			O145B	5nM	9.5nM	0	0
O103B	124	13	820	0			O26B	5nM	2.5nM	0	0
O111	18	35	0	0			O103B	5nM	0.5nM	5nM	0
id0017529	2	0	4	0			O111	5nM	7.5nM	0	0
id0023983	2	0	0	0
O153A	1	2	0	0
id0036068	1	0	5	0
id0011743	1	0	4	0
id0024342	1	0	1	0
id0013297	0	1	0	17
O121B	0	1	0	0
id0004467	0	0	5	0
id0017637	0	0	5	0
id0002675	0	0	4	0
id0035583	0	0	3	0
id0018871	0	0	3	0
id0021116	0	0	3	0
id0022557	0	0	2	0
id0023363	0	0	2	0
id0005681	0	0	2	0
id0017484	0	0	2	0
id0012653	0	0	2	0
id0035572	0	0	2	0
id0001326	0	0	2	0
id0034756	0	0	1	0
id0030624	0	0	1	0
id0038373	0	0	1	0
id0039208	0	0	1	0
id0008444	0	0	1	0
id0008972	0	0	1	0
id0009671	0	0	1	0
id0011883	0	0	1	0
id0015022	0	0	1	0
id0019968	0	0	1	0
Total reads					8306
Input gST reads					8216
%					98.9164

## Sheet: P = 0.018
Data from solexaQA18thou:
serogroup	mock01counts	mock02counts	mock03counts	mock04counts				mock01counts	mock02counts	mock03counts	mock04counts
O145B	854	1745	0	0			O45B	5nM	0.05nM	5nM	0
O45B	824	8	3621	0			O157D	5nM	5nM	0	5nM
O157D	709	925	0	3947			O121C	5nM	9.95nM	0	0
O121C	645	1770	0	0			O145B	5nM	9.5nM	0	0
O26B	334	194	0	0			O26B	5nM	2.5nM	0	0
O103B	280	24	1788	0			O103B	5nM	0.5nM	5nM	0
O111	60	131	0	0			O111	5nM	7.5nM	0	0
id0029534	16	1	60	0
O145A	11	31	0	0
id0035990	9	0	1	0
id0033631	4	8	0	0
id0013297	4	6	0	43
id0024451	4	4	0	9
id0019383	3	6	0	9
id0032911	3	1	0	6
id0017529	3	0	8	0
id0023983	3	0	2	0
O153A	2	3	0	0
id0039194	2	2	0	10
id0019251	2	1	0	4
id0011743	2	0	6	0
id0012653	2	0	5	0
id0025745	2	0	2	0
id0030339	2	0	1	0
id0031500	1	3	0	7
id0007039	1	2	0	8
id0036068	1	0	14	0
id0011883	1	0	9	0
id0004467	1	0	7	0
id0025794	1	0	4	0
id0024342	1	0	3	0
id0032055	1	0	3	0
id0033070	1	0	2	0
id0037874	1	0	2	0
id0035779	1	0	2	0
id0015022	1	0	2	0
id0017484	1	0	2	0
id0025192	1	0	1	0
id0029865	1	0	1	0
id0036654	1	0	1	0
id0004139	1	0	1	0
O123A	1	0	0	0
id0008763	1	0	0	0
id0002704	1	0	0	0
O90A	1	0	0	0
id0018754	0	5	0	13
O121B	0	1	0	0
O2D	0	1	0	0
id0003088	0	0	11	0
id0017637	0	0	6	0
id0008444	0	0	5	0
id0002675	0	0	5	0
id0021116	0	0	4	0
id0034756	0	0	4	0
id0022557	0	0	4	0
id0001326	0	0	4	0
id0018871	0	0	3	0
id0035572	0	0	3	0
id0035583	0	0	3	0
id0005681	0	0	3	0
id0023363	0	0	3	0
id0003094	0	0	3	0
id0008972	0	0	2	0
id0032316	0	0	2	0
id0030624	0	0	2	0
id0000547	0	0	2	0
id0000300	0	0	2	0
id0038373	0	0	2	0
id0035523	0	0	2	0
id0036452	0	0	2	0
id0019968	0	0	2	0
id0019296	0	0	2	0
id0039208	0	0	1	0
id0032313	0	0	1	0
id0036456	0	0	1	0
id0035190	0	0	1	0
id0038111	0	0	1	0
id0014897	0	0	1	0
id0000635	0	0	1	0
id0018290	0	0	1	0
id0018041	0	0	1	0
id0002478	0	0	1	0
id0011742	0	0	1	0
id0010859	0	0	1	0
id0009671	0	0	1	0
id0002963	0	0	1	0
id0020532	0	0	1	0
id0021813	0	0	1	0
O57	0	0	1	0
id0028241	0	0	1	0
id0023787	0	0	1	0
id0024145	0	0	1	0
id0027050	0	0	1	0
id0025642	0	0	1	0
Total reads					18380
Input gST reads					17859
%					97.1654

## Sheet: P = 0.021
Data from solexaQA21thou:
serogroup	mock01counts	mock02counts	mock03counts	mock04counts				mock01counts	mock02counts	mock03counts	mock04counts
O45B	1831	20	7835	0			O45B	5nM	0.05nM	5nM	0
O145B	1375	3121	0	0			O157D	5nM	5nM	0	5nM
O157D	1291	1712	0	8150			O121C	5nM	9.95nM	0	0
O121C	1246	3582	0	0			O145B	5nM	9.5nM	0	0
O26B	574	371	0	0			O26B	5nM	2.5nM	0	0
O103B	568	52	3608	0			O103B	5nM	0.5nM	5nM	0
O111	480	1034	0	0			O111	5nM	7.5nM	0	0
id0018041	32	0	178	0
id0029534	29	5	163	0
id0035990	21	0	2	0
id0033733	19	1	0	0
O145A	17	50	0	0
id0024451	12	8	0	25
id0002618	12	0	0	2
id0021843	12	15	0	0
id0036443	10	2	82	0
id0029656	10	0	0	0
id0013297	9	17	0	88
id0029109	9	12	0	0
id0017128	9	9	0	0
id0036227	8	0	0	0
id0016758	7	2	35	0
id0021148	7	26	0	0
id0036917	6	1	43	0
id0035286	6	11	0	0
id0033631	6	10	0	0
id0027090	6	2	0	0
id0019383	5	9	0	20
id0011883	5	0	14	0
id0029212	5	6	0	0
id0031500	4	6	0	15
id0017529	4	0	27	0
id0023983	4	0	6	0
id0029371	4	8	0	0
id0012511	4	7	0	0
id0039194	3	4	0	19
id0032911	3	4	0	15
id0019251	3	3	0	4
id0016284	3	0	15	0
id0012653	3	0	11	0
id0024695	3	0	9	0
id0020186	3	0	3	0
O153A	3	5	1	0
id0025192	3	0	1	0
id0019072	3	9	0	0
id0012036	3	7	0	0
id0015260	3	0	0	0
id0018754	2	12	0	37
id0036575	2	2	0	17
id0028751	2	3	0	14
id0004827	2	3	0	13
id0007039	2	2	0	13
id0008728	2	4	0	8
id0003088	2	0	32	0
id0009932	2	1	30	0
id0036068	2	0	22	0
id0022982	2	0	13	0
id0020786	2	0	12	0
id0006230	2	0	12	0
id0015022	2	0	10	0
id0011743	2	0	10	0
id0008972	2	0	9	0
id0024342	2	0	9	0
id0004467	2	0	9	0
id0024050	2	0	8	0
id0019968	2	0	7	0
id0025745	2	0	5	0
id0031873	2	0	5	0
id0035523	2	0	4	0
id0008122	2	0	3	0
id0033070	2	0	3	0
id0036654	2	0	2	0
id0032313	2	0	2	0
id0028890	2	0	2	0
id0016289	2	0	2	0
id0030339	2	0	2	0
id0024261	2	0	1	0
id0016128	2	0	1	0
id0021813	2	0	1	0
id0018952	2	8	0	0
O123A	2	1	0	0
id0005120	2	0	0	0
id0022391	1	4	0	16
id0018911	1	0	0	10
id0025104	1	0	0	9
id0013320	1	1	0	8
id0020568	1	2	0	7
id0017637	1	0	12	0
id0017705	1	0	12	0
id0035779	1	0	11	0
id0037874	1	0	11	0
id0025794	1	0	10	0
id0012768	1	0	9	0
id0032119	1	0	9	0
id0012863	1	1	8	0
id0025941	1	0	8	0
id0017484	1	0	8	0
id0035583	1	0	7	0
id0022557	1	0	6	0
id0009671	1	0	6	0
id0025346	1	0	6	0
id0011753	1	0	5	0
id0034756	1	0	5	0
id0032055	1	0	5	0
id0021629	1	0	5	0
id0003094	1	0	4	0
id0023787	1	0	4	0
id0025048	1	0	4	0
id0029865	1	0	4	0
id0010737	1	0	3	0
id0034938	1	0	3	0
id0029206	1	0	3	0
id0025677	1	0	3	0
id0016531	1	0	2	0
id0035190	1	0	2	0
id0019640	1	0	2	0
id0015361	1	0	2	0
id0035182	1	0	2	0
id0012879	1	0	2	0
id0028338	1	0	2	0
id0019296	1	0	2	0
id0006986	1	0	2	0
id0011806	1	0	1	0
id0032450	1	0	1	0
id0015182	1	0	1	0
id0014897	1	0	1	0
id0005654	1	0	1	0
id0032930	1	0	1	0
id0008763	1	0	1	0
O57	1	0	1	0
id0026823	1	0	1	0
id0025831	1	0	1	0
id0002704	1	0	1	0
id0037833	1	0	1	0
id0004139	1	0	1	0
id0016463	1	10	0	0
id0037005	1	9	0	0
O90A	1	1	0	0
id0013203	1	0	0	0
id0034162	1	0	0	0
id0038495	1	0	0	0
id0015423	1	0	0	0
id0004474	1	0	0	0
id0002735	1	0	0	0
id0036772	1	0	0	0
id0020267	1	0	0	0
id0027212	0	2	0	17
id0002178	0	2	0	12
id0004168	0	3	0	10
id0018659	0	3	0	9
id0032712	0	2	0	9
id0006774	0	1	0	9
O9B	0	1	0	1
id0016925	0	0	0	1
id0029343	0	0	0	1
id0002963	0	0	11	0
id0001326	0	0	8	0
id0002675	0	0	8	0
id0005681	0	0	8	0
id0035572	0	0	8	0
id0000300	0	0	7	0
id0021116	0	0	6	0
id0000347	0	0	6	0
id0008444	0	0	6	0
id0038373	0	0	6	0
id0038902	0	1	5	0
id0036456	0	0	5	0
id0034703	0	0	5	0
id0024145	0	0	5	0
id0021824	0	0	5	0
id0000547	0	0	5	0
id0030624	0	0	5	0
id0018871	0	0	5	0
id0028557	0	0	5	0
id0001247	0	0	4	0
id0032316	0	0	4	0
id0025642	0	0	4	0
id0019564	0	0	4	0
id0023363	0	0	4	0
id0010458	0	0	4	0
id0033846	0	0	4	0
id0028031	0	0	4	0
id0023486	0	0	4	0
id0027050	0	0	4	0
id0026051	0	0	4	0
id0020532	0	0	3	0
id0015778	0	0	3	0
id0002843	0	0	3	0
id0039208	0	0	3	0
id0035318	0	0	3	0
id0009308	0	0	3	0
id0010551	0	0	3	0
id0001593	0	0	3	0
id0029064	0	0	3	0
id0004837	0	0	3	0
id0015502	0	0	3	0
id0015761	0	0	3	0
id0036452	0	0	3	0
id0011742	0	0	2	0
id0025422	0	0	2	0
id0004103	0	0	2	0
id0015918	0	0	2	0
id0010523	0	0	2	0
id0004628	0	0	2	0
id0012944	0	0	2	0
id0008149	0	0	2	0
id0000017	0	0	2	0
id0014693	0	0	2	0
id0036627	0	0	2	0
id0018290	0	0	2	0
id0038777	0	0	2	0
id0022229	0	0	2	0
id0020189	0	0	2	0
id0000278	0	0	2	0
id0037019	0	0	2	0
id0024391	0	0	2	0
id0021119	0	0	2	0
id0002372	0	0	2	0
id0002478	0	0	2	0
id0003383	0	0	1	0
id0001353	0	0	1	0
id0008891	0	0	1	0
id0032642	0	0	1	0
id0035005	0	0	1	0
id0010859	0	0	1	0
id0011173	0	0	1	0
id0036946	0	0	1	0
id0003791	0	0	1	0
id0037001	0	0	1	0
id0038111	0	0	1	0
id0035625	0	0	1	0
id0000635	0	0	1	0
id0004992	0	0	1	0
id0000078	0	0	1	0
id0038926	0	0	1	0
id0039250	0	0	1	0
id0033921	0	0	1	0
id0008320	0	0	1	0
id0034782	0	0	1	0
id0017318	0	0	1	0
id0026604	0	0	1	0
id0020290	0	0	1	0
id0020299	0	0	1	0
id0026393	0	0	1	0
id0019486	0	0	1	0
id0015592	0	0	1	0
id0025811	0	0	1	0
id0016371	0	0	1	0
id0023684	0	0	1	0
id0024566	0	0	1	0
id0024388	0	0	1	0
id0028241	0	0	1	0
id0030182	0	0	1	0
id0012973	0	0	1	0
id0014650	0	0	1	0
id0004218	0	13	0	0
O121B	0	3	0	0
O2D	0	1	0	0
O9A	0	1	0	0
id0023628	0	1	0	0
id0026375	0	1	0	0
O30	0	1	0	0
OND	0	1	0	0
Total reads					39339
Input gST reads					36850
%					93.6729

## Sheet: P = 0.027
Data from solexaQA27thou:
serogroup	mock01counts	mock02counts	mock03counts	mock04counts				mock01counts	mock02counts	mock03counts	mock04counts
O45B	2626	28	11382	0			O45B	5nM	0.05nM	5nM	0
O145B	2342	5629	0	0			O157D	5nM	5nM	0	5nM
O157D	1938	2787	0	13036			O121C	5nM	9.95nM	0	0
O121C	1826	5504	0	0			O145B	5nM	9.5nM	0	0
O103B	1804	215	11751	0			O26B	5nM	2.5nM	0	0
O111	955	1991	0	0			O103B	5nM	0.5nM	5nM	0
O26B	876	588	0	0			O111	5nM	7.5nM	0	0
id0018041	71	0	389	0
id0036443	61	12	521	0
O145A	50	115	0	0
id0029534	50	8	304	0
id0033733	49	1	0	0
id0038601	46	0	11	0
id0036917	41	5	258	0
id0002618	40	0	0	2
id0035990	38	0	4	0
id0029656	35	0	0	0
id0029109	24	36	0	0
id0021843	23	46	0	0
id0021148	23	45	0	0
id0013297	21	34	0	187
id0017128	21	30	0	0
id0024451	19	14	0	55
id0018754	16	29	0	111
id0035286	15	25	0	0
id0036227	14	0	0	0
id0033631	12	16	0	0
id0011593	12	10	0	0
id0006230	12	2	41	0
id0031208	11	13	0	0
id0009932	11	2	63	0
id0003088	11	1	89	0
id0016388	10	17	0	0
id0016758	10	4	67	0
id0012511	9	19	0	0
id0004099	9	7	0	0
id0027090	9	4	0	0
id0024010	9	0	36	0
id0011883	9	0	27	0
id0019383	8	15	0	36
id0031475	8	10	0	0
id0011027	8	7	0	0
id0023941	8	2	55	0
id0038926	8	0	29	0
id0018952	7	21	0	0
id0029212	7	13	0	0
id0013582	7	13	0	0
id0000681	7	11	0	0
id0031500	7	9	0	31
id0025425	7	4	22	0
id0034148	7	3	0	0
id0024695	7	0	26	0
id0019381	6	30	0	0
id0016463	6	21	0	0
id0012036	6	13	0	0
id0028635	6	12	0	0
id0029371	6	11	0	0
id0023897	6	9	0	0
id0008963	6	9	0	0
id0032911	6	8	0	28
id0003135	6	5	0	0
id0019846	6	4	0	35
id0017705	6	0	54	0
id0024050	6	0	51	0
id0017529	6	0	45	0
id0000300	6	0	27	0
id0024977	6	0	15	0
id0019072	5	20	0	0
id0036394	5	16	0	0
id0028995	5	12	0	0
id0034599	5	8	0	0
id0019751	5	6	0	11
id0027606	5	5	0	0
id0019251	5	4	1	6
id0017647	5	2	0	14
id0012863	5	2	22	0
id0015022	5	0	27	0
id0035523	5	0	23	0
id0012653	5	0	21	0
id0021629	5	0	16	0
id0023983	5	0	8	0
id0034209	5	0	0	0
id0002120	4	14	0	0
id0004827	4	9	0	22
id0028135	4	8	0	0
id0027920	4	8	0	0
O153A	4	7	1	0
id0022391	4	6	0	56
id0013320	4	6	0	17
id0032418	4	5	0	13
id0007039	4	2	0	22
id0034592	4	2	0	0
id0005717	4	1	0	24
id0030284	4	1	0	6
O2D	4	1	0	1
id0028900	4	1	8	0
id0037732	4	1	0	0
id0012768	4	0	26	0
id0022982	4	0	25	0
id0023847	4	0	22	0
id0016284	4	0	19	0
id0002097	4	0	18	0
id0004246	4	0	18	0
id0017098	4	0	18	0
id0032789	4	0	12	0
id0037991	4	0	8	0
id0020186	4	0	8	0
id0028890	4	0	7	0
id0010937	3	15	0	0
id0028580	3	12	0	0
id0021275	3	12	0	0
id0029634	3	10	0	0
id0018659	3	8	0	23
id0030020	3	8	0	16
id0000745	3	8	0	0
id0015089	3	8	0	0
id0010815	3	8	0	0
id0033294	3	7	0	0
id0025667	3	6	0	0
id0039194	3	4	0	29
O90A	3	3	3	1
O123A	3	3	2	1
id0003787	3	2	35	0
id0026912	3	1	0	6
id0037955	3	1	0	6
id0010779	3	1	25	0
id0033792	3	0	0	12
id0037874	3	0	37	0
id0025941	3	0	16	0
id0002963	3	0	14	0
id0025794	3	0	12	0
id0011743	3	0	12	0
id0004467	3	0	11	0
id0021701	3	0	11	0
id0000944	3	0	10	0
id0025745	3	0	8	0
id0018050	3	0	8	0
id0010589	3	0	8	0
id0037538	3	0	7	0
id0024261	3	0	6	0
id0025192	3	0	4	0
id0032313	3	0	3	0
id0035190	3	0	2	0
id0023958	3	0	1	0
id0015260	3	0	0	0
id0004218	2	25	0	0
id0014722	2	12	0	0
id0017719	2	11	0	0
id0029356	2	10	0	0
id0034713	2	9	0	0
id0035414	2	9	0	0
id0027212	2	8	0	35
id0026538	2	8	0	0
id0020333	2	8	0	0
id0028751	2	5	0	21
id0008728	2	4	0	10
id0010328	2	4	0	8
id0036575	2	3	0	29
id0017926	2	3	0	8
OND	2	3	1	0
id0026371	2	2	0	11
id0005379	2	2	0	7
id0032540	2	2	0	7
id0032467	2	2	0	5
id0020222	2	2	22	0
id0008479	2	2	12	0
id0021813	2	2	3	0
id0009372	2	1	0	8
id0020786	2	1	19	0
id0033939	2	1	0	0
id0018911	2	0	0	29
id0024252	2	0	0	15
id0036068	2	0	29	0
id0002464	2	0	29	0
id0039087	2	0	22	0
id0001326	2	0	22	0
id0008972	2	0	18	0
id0035779	2	0	15	0
id0017637	2	0	13	0
id0011007	2	0	13	0
id0014092	2	0	12	0
id0022557	2	0	11	0
id0017484	2	0	11	0
id0024342	2	0	11	0
id0019968	2	0	11	0
id0023486	2	0	11	0
id0009671	2	0	11	0
id0032936	2	0	10	0
id0001593	2	0	10	0
id0019803	2	0	10	0
id0025346	2	0	9	0
id0035572	2	0	9	0
id0014745	2	0	8	0
id0002038	2	0	8	0
id0008444	2	0	8	0
id0029865	2	0	7	0
id0008122	2	0	6	0
id0036654	2	0	5	0
id0031873	2	0	5	0
id0033070	2	0	4	0
id0017159	2	0	3	0
id0019640	2	0	3	0
id0004139	2	0	3	0
id0014897	2	0	2	0
id0030339	2	0	2	0
id0002704	2	0	2	0
id0036373	2	0	2	0
id0016289	2	0	2	0
id0030954	2	0	2	0
id0016128	2	0	2	0
id0033887	2	0	1	0
id0003938	2	0	0	0
id0005120	2	0	0	0
id0014502	2	0	0	0
id0003106	1	14	0	0
id0037005	1	11	0	0
id0023593	1	10	0	0
id0010456	1	10	0	0
id0027208	1	10	0	0
id0018307	1	9	0	0
id0014573	1	9	0	0
id0008362	1	9	0	0
id0032712	1	6	0	19
id0008082	1	5	0	4
O121B	1	5	0	0
id0019809	1	4	0	5
id0002178	1	3	0	31
id0019624	1	3	0	7
id0020568	1	2	0	16
id0028943	1	2	0	12
id0004695	1	2	0	12
id0033060	1	2	0	11
id0028929	1	2	0	9
id0027539	1	2	0	9
id0036907	1	2	0	7
id0035388	1	2	11	0
id0014892	1	2	0	0
id0020371	1	1	0	12
id0037637	1	1	0	10
id0022424	1	1	0	10
id0006774	1	1	0	9
id0018244	1	1	9	0
id0035318	1	1	8	0
id0038299	1	1	8	0
O160	1	1	0	0
id0008345	1	1	0	0
O30	1	1	0	0
id0014891	1	1	0	0
id0025104	1	0	0	15
id0022605	1	0	0	5
id0007013	1	0	32	0
id0026211	1	0	20	0
id0032119	1	0	19	0
id0015205	1	0	16	0
id0000347	1	0	16	0
id0032139	1	0	16	0
id0005681	1	0	16	0
id0002675	1	0	15	0
id0034756	1	0	14	0
id0036243	1	0	13	0
id0035583	1	0	13	0
id0003681	1	0	13	0
id0021093	1	0	13	0
id0033770	1	0	11	0
id0011906	1	0	10	0
id0034475	1	0	10	0
id0002372	1	0	8	0
id0011753	1	0	8	0
id0000994	1	0	7	0
id0025048	1	0	7	0
id0018871	1	0	6	0
id0024391	1	0	6	0
id0021824	1	0	6	0
id0032055	1	0	6	0
id0023787	1	0	6	0
id0020267	1	0	6	0
id0003094	1	0	5	0
id0006986	1	0	5	0
id0008763	1	0	4	0
id0011806	1	0	4	0
id0022134	1	0	4	0
id0028210	1	0	4	0
id0034938	1	0	4	0
id0033846	1	0	4	0
id0019296	1	0	4	0
id0000835	1	0	4	0
id0010859	1	0	4	0
id0034849	1	0	3	0
id0016531	1	0	3	0
id0029206	1	0	3	0
id0015182	1	0	3	0
id0015778	1	0	3	0
id0021119	1	0	3	0
id0000017	1	0	3	0
id0015187	1	0	3	0
id0037788	1	0	3	0
id0013616	1	0	3	0
id0010737	1	0	3	0
id0033015	1	0	3	0
id0011742	1	0	3	0
id0025422	1	0	3	0
id0012879	1	0	3	0
id0012973	1	0	3	0
id0021870	1	0	3	0
id0017242	1	0	3	0
id0025677	1	0	3	0
id0025155	1	0	2	0
id0015361	1	0	2	0
id0005654	1	0	2	0
id0038702	1	0	2	0
id0000262	1	0	2	0
id0002735	1	0	2	0
id0034162	1	0	2	0
id0035182	1	0	2	0
id0026823	1	0	2	0
id0022224	1	0	2	0
id0026956	1	0	2	0
id0028338	1	0	2	0
id0021270	1	0	2	0
id0026424	1	0	2	0
id0021118	1	0	2	0
id0035625	1	0	2	0
id0008320	1	0	1	0
id0028293	1	0	1	0
id0013657	1	0	1	0
id0017307	1	0	1	0
id0029077	1	0	1	0
id0031878	1	0	1	0
id0032930	1	0	1	0
id0032450	1	0	1	0
id0015423	1	0	1	0
id0032663	1	0	1	0
id0028855	1	0	1	0
id0004474	1	0	1	0
O57	1	0	1	0
id0022004	1	0	1	0
id0020290	1	0	1	0
id0037000	1	0	1	0
id0001947	1	0	1	0
id0026393	1	0	1	0
id0025831	1	0	1	0
id0020709	1	0	1	0
id0037833	1	0	1	0
id0004068	1	0	1	0
id0005960	1	0	1	0
id0006553	1	0	1	0
id0004803	1	0	1	0
id0000182	1	0	1	0
id0036772	1	0	0	0
id0024836	1	0	0	0
id0029334	1	0	0	0
id0034680	1	0	0	0
id0030672	1	0	0	0
id0009173	1	0	0	0
id0017253	1	0	0	0
id0038495	1	0	0	0
id0037989	1	0	0	0
id0001968	1	0	0	0
id0011441	1	0	0	0
id0008195	1	0	0	0
id0027144	1	0	0	0
id0013203	1	0	0	0
id0039161	1	0	0	0
id0036260	1	0	0	0
id0036201	1	0	0	0
id0019086	1	0	0	0
id0018914	1	0	0	0
id0029776	1	0	0	0
id0011470	1	0	0	0
id0037484	1	0	0	0
id0001386	1	0	0	0
id0037919	0	10	0	0
id0004168	0	5	0	15
id0005936	0	3	0	18
id0015053	0	2	0	21
id0032694	0	2	0	11
id0035479	0	2	0	8
id0019672	0	2	0	8
id0028480	0	2	0	8
id0009449	0	2	0	0
id0024991	0	1	0	10
id0034634	0	1	0	9
id0022105	0	1	0	2
O9B	0	1	0	1
id0038902	0	1	7	0
id0029756	0	1	1	0
id0031355	0	1	1	0
id0008511	0	1	0	0
O9A	0	1	0	0
id0036407	0	1	0	0
id0014953	0	1	0	0
id0004828	0	1	0	0
id0023628	0	1	0	0
id0026375	0	1	0	0
id0020636	0	1	0	0
id0028573	0	1	0	0
id0015583	0	1	0	0
id0008645	0	1	0	0
id0002502	0	1	0	0
id0034224	0	1	0	0
id0021488	0	1	0	0
id0030686	0	1	0	0
id0023825	0	0	0	14
id0014663	0	0	0	10
id0015317	0	0	0	1
id0026225	0	0	0	1
id0016746	0	0	0	1
id0029343	0	0	0	1
id0015858	0	0	0	1
id0016925	0	0	0	1
id0034548	0	0	15	0
id0012495	0	0	14	0
id0032411	0	0	13	0
id0027260	0	0	13	0
id0031839	0	0	11	0
id0011914	0	0	11	0
id0005557	0	0	10	0
id0035195	0	0	10	0
id0038373	0	0	9	0
id0028448	0	0	9	0
id0016071	0	0	9	0
id0026051	0	0	8	0
id0006106	0	0	8	0
id0024145	0	0	8	0
id0021116	0	0	8	0
id0000547	0	0	8	0
id0012642	0	0	8	0
id0027050	0	0	7	0
id0037019	0	0	7	0
id0012017	0	0	7	0
id0030624	0	0	7	0
id0020189	0	0	6	0
id0028031	0	0	6	0
id0036456	0	0	6	0
id0020532	0	0	6	0
id0023363	0	0	6	0
id0004992	0	0	6	0
id0032316	0	0	5	0
id0034703	0	0	5	0
id0010458	0	0	5	0
id0010523	0	0	5	0
id0010551	0	0	5	0
id0028557	0	0	5	0
id0014533	0	0	5	0
id0001247	0	0	5	0
id0015592	0	0	4	0
id0036452	0	0	4	0
id0019564	0	0	4	0
id0009308	0	0	4	0
id0025642	0	0	4	0
id0029325	0	0	4	0
id0038111	0	0	4	0
id0002843	0	0	4	0
id0015761	0	0	4	0
id0000278	0	0	4	0
id0028241	0	0	4	0
id0032013	0	0	3	0
id0037001	0	0	3	0
id0039208	0	0	3	0
id0004837	0	0	3	0
id0038777	0	0	3	0
id0022379	0	0	3	0
id0023592	0	0	3	0
id0004103	0	0	3	0
id0022618	0	0	3	0
id0036627	0	0	3	0
id0037841	0	0	3	0
id0023684	0	0	3	0
id0021048	0	0	3	0
id0020340	0	0	3	0
id0018290	0	0	3	0
id0022229	0	0	3	0
id0017565	0	0	3	0
id0016371	0	0	3	0
id0019486	0	0	3	0
id0011329	0	0	3	0
id0029064	0	0	3	0
id0013006	0	0	3	0
id0017620	0	0	3	0
id0032770	0	0	3	0
id0030980	0	0	3	0
id0007397	0	0	3	0
id0015502	0	0	3	0
id0029618	0	0	2	0
id0030883	0	0	2	0
id0026604	0	0	2	0
id0036508	0	0	2	0
id0024978	0	0	2	0
id0025763	0	0	2	0
id0033544	0	0	2	0
id0028468	0	0	2	0
id0031396	0	0	2	0
id0032127	0	0	2	0
id0028828	0	0	2	0
id0036946	0	0	2	0
id0031591	0	0	2	0
id0036650	0	0	2	0
id0034225	0	0	2	0
id0034554	0	0	2	0
id0034782	0	0	2	0
id0035005	0	0	2	0
id0029291	0	0	2	0
id0005896	0	0	2	0
id0002933	0	0	2	0
id0005382	0	0	2	0
id0015918	0	0	2	0
id0003028	0	0	2	0
id0011045	0	0	2	0
id0011039	0	0	2	0
id0003383	0	0	2	0
id0017117	0	0	2	0
id0003791	0	0	2	0
id0017318	0	0	2	0
id0008891	0	0	2	0
id0004628	0	0	2	0
id0004736	0	0	2	0
id0008161	0	0	2	0
id0008149	0	0	2	0
id0007151	0	0	2	0
id0011089	0	0	2	0
id0011173	0	0	2	0
id0002478	0	0	2	0
id0014205	0	0	2	0
id0014488	0	0	2	0
id0000432	0	0	2	0
id0022852	0	0	2	0
id0014650	0	0	2	0
id0014693	0	0	2	0
id0024566	0	0	2	0
id0001111	0	0	2	0
id0000635	0	0	2	0
id0012944	0	0	2	0
id0000021	0	0	1	0
id0039230	0	0	1	0
id0011485	0	0	1	0
id0012192	0	0	1	0
id0032642	0	0	1	0
id0011561	0	0	1	0
id0038314	0	0	1	0
id0000078	0	0	1	0
id0011884	0	0	1	0
id0004730	0	0	1	0
id0012748	0	0	1	0
id0012848	0	0	1	0
id0001353	0	0	1	0
id0032915	0	0	1	0
id0035723	0	0	1	0
id0008688	0	0	1	0
id0036398	0	0	1	0
id0007449	0	0	1	0
id0005471	0	0	1	0
id0007031	0	0	1	0
id0035984	0	0	1	0
id0006871	0	0	1	0
id0009561	0	0	1	0
id0009951	0	0	1	0
id0037156	0	0	1	0
id0037106	0	0	1	0
id0010481	0	0	1	0
id0037066	0	0	1	0
id0033812	0	0	1	0
id0009990	0	0	1	0
id0033921	0	0	1	0
id0036886	0	0	1	0
id0006362	0	0	1	0
id0039250	0	0	1	0
id0025938	0	0	1	0
id0022298	0	0	1	0
id0029514	0	0	1	0
id0029372	0	0	1	0
id0027848	0	0	1	0
id0019198	0	0	1	0
id0028037	0	0	1	0
id0028105	0	0	1	0
id0016150	0	0	1	0
id0020115	0	0	1	0
id0018699	0	0	1	0
id0018284	0	0	1	0
id0020450	0	0	1	0
id0026332	0	0	1	0
id0025811	0	0	1	0
id0020299	0	0	1	0
id0030137	0	0	1	0
id0020125	0	0	1	0
id0030573	0	0	1	0
id0009524	0	0	1	0
id0030182	0	0	1	0
id0024388	0	0	1	0
id0024328	0	0	1	0
id0015405	0	0	1	0
Total reads					73637
Input gST reads					65278
%					88.6484

## Sheet: P = 0.05
Data from solexaQA50thou:
serogroup	mock01counts	mock02counts	mock03counts	mock04counts				mock01counts	mock02counts	mock03counts	mock04counts
O145B	5737	15068	0	0			O45B	5nM	0.05nM	5nM	0
O45B	5129	63	21920	0			O157D	5nM	5nM	0	5nM
O121C	5118	15062	0	0			O121C	5nM	9.95nM	0	0
O157D	4444	6851	0	34170			O145B	5nM	9.5nM	0	0
O26B	4079	3041	0	0			O26B	5nM	2.5nM	0	0
O103B	3869	529	23962	0			O103B	5nM	0.5nM	5nM	0
O111	2484	5625	0	0			O111	5nM	7.5nM	0	0
O145A	300	830	0	0
id0466339	297	7	0	0
id0248386	255	3	1291	0
id0409177	245	2	0	0
id0499969	236	0	0	0
id0503040	230	31	1895	0
id0360109	229	501	0	0
id0532155	195	0	56	0
id0035988	178	1	0	34
id0496663	172	0	21	0
id0407616	148	24	876	0
id0373569	145	107	0	0
id0182505	139	166	1	850
id0208718	109	79	0	0
id0300368	107	231	0	0
id0329763	99	13	543	0
id0324763	96	241	0	0
id0509362	87	10	570	0
id0243843	86	212	0	0
id0290551	74	202	0	0
id0401762	71	162	0	0
id0309308	70	41	0	0
id0235767	66	165	0	0
id0042579	65	3	341	0
id0522570	63	0	321	0
id0350050	60	8	338	0
id0514013	60	255	0	0
id0258379	58	129	0	599
id0434491	57	157	1	0
id0226599	57	182	0	0
id0250069	57	178	0	0
id0390318	55	136	0	0
id0123601	55	120	0	0
id0225484	52	91	0	0
id0136831	51	6	283	0
id0330661	49	5	235	0
id0417782	48	63	0	235
id0214916	45	92	0	0
id0186730	45	50	0	0
id0487040	44	110	0	0
id0230556	43	11	317	0
id0490275	43	1	178	0
id0029357	43	108	0	0
id0130139	42	45	0	0
id0477580	42	34	0	0
id0267087	41	142	0	0
id0070937	39	57	0	0
id0448046	39	33	0	0
id0386538	38	0	167	0
id0402892	38	127	0	0
id0160894	37	122	0	0
id0430754	36	74	0	0
id0353279	35	83	0	1
id0488319	35	91	0	0
id0043244	35	42	0	0
id0454365	34	48	0	195
id0452795	34	4	159	0
id0331316	33	6	242	0
id0171973	33	141	0	0
id0267131	31	57	0	157
id0470787	31	127	0	0
id0210063	31	18	0	0
id0340242	30	0	80	0
id0274064	30	87	0	0
id0539950	30	25	0	0
id0349356	29	2	0	0
id0337068	28	30	0	150
id0538426	28	6	175	0
id0240207	28	32	0	0
id0242598	27	52	0	0
id0108233	27	28	0	0
id0516162	26	55	0	328
id0286826	26	4	120	0
id0471946	26	63	0	0
id0206570	25	0	114	0
id0334345	25	0	90	0
id0464875	25	50	0	0
id0273334	24	37	0	212
id0242828	24	33	0	116
id0005092	24	2	123	0
id0316031	24	0	114	0
id0042879	24	97	0	0
id0202599	24	70	0	0
id0520557	24	9	0	0
id0206954	23	50	0	345
id0078431	23	23	0	183
id0163030	23	0	80	0
id0148320	23	52	0	0
id0009774	23	41	0	0
id0158986	23	35	0	0
id0453309	23	16	0	0
id0308259	22	68	0	647
id0361326	21	2	178	0
id0499462	21	31	0	0
id0472661	21	6	0	0
id0029025	20	0	83	0
id0173756	20	0	81	0
id0262133	20	43	0	0
id0403809	20	38	0	0
id0204801	20	18	0	0
id0206688	20	17	0	0
id0140823	19	24	0	132
id0093776	19	24	0	121
id0449245	19	30	0	81
id0026115	19	6	140	0
id0309838	19	16	0	0
id0211370	19	14	0	0
id0502015	19	11	0	0
id0434761	18	14	0	74
id0278349	18	8	197	0
id0424073	18	35	0	0
id0211758	18	23	0	0
id0243682	17	5	146	0
id0241425	17	0	93	0
id0085357	17	4	77	0
id0517973	17	1	60	0
id0294648	17	59	0	0
id0239335	17	28	0	0
id0081838	17	4	0	0
id0380206	17	0	0	0
id0375307	16	39	0	184
id0271856	16	15	0	54
id0265201	16	13	1	8
id0052075	16	4	95	0
id0040818	16	0	83	0
id0273541	16	4	58	0
id0513008	16	55	0	0
id0502181	16	54	0	0
id0018112	16	41	0	0
id0341650	16	35	0	0
id0329077	16	31	0	0
id0419355	16	31	0	0
id0182826	16	0	0	0
id0257013	15	27	0	171
id0073738	15	14	0	65
id0165108	15	0	70	0
id0083707	15	1	51	0
id0394967	15	30	0	0
id0401576	15	17	0	0
id0166821	15	13	0	0
id0046101	15	1	0	0
id0447762	14	18	0	68
id0443609	14	0	80	0
id0346953	14	1	29	0
id0222457	14	0	1	0
id0175439	14	60	0	0
id0262707	14	46	0	0
id0465368	14	36	0	0
id0186261	14	30	0	0
id0405060	14	29	0	0
id0151122	14	27	0	0
id0441336	14	19	0	0
id0062092	14	16	0	0
id0226728	14	9	0	0
id0164458	14	8	0	0
id0367317	14	3	0	0
id0146844	14	2	0	0
id0148029	14	2	0	0
id0414117	13	31	0	84
id0448365	13	21	0	66
id0282679	13	12	0	52
id0147936	13	2	105	0
id0439616	13	5	90	0
id0285605	13	1	69	0
id0150869	13	6	54	0
id0487350	13	1	44	0
id0476280	13	2	33	0
id0004386	13	0	29	0
id0330005	13	0	18	0
id0200006	13	79	0	0
id0381612	13	53	0	0
id0283150	13	33	0	0
id0377569	13	32	0	0
id0165455	13	31	0	0
id0371558	13	29	0	0
id0528055	13	28	0	0
id0056425	13	26	0	0
id0405379	13	25	0	0
id0199760	13	14	0	0
id0460087	13	12	0	0
id0193614	13	6	0	0
id0410787	13	5	0	0
id0260454	12	0	0	204
id0058387	12	4	109	0
id0392200	12	1	93	0
id0193878	12	0	41	0
id0330308	12	0	23	0
id0534743	12	41	0	0
id0140177	12	39	0	0
id0057757	12	35	0	0
id0117431	12	32	0	0
id0385182	12	30	0	0
id0497791	12	28	0	0
id0049073	12	26	0	0
id0479683	12	25	0	0
id0124016	12	10	0	0
id0363781	12	8	0	0
id0152283	12	6	0	0
id0203740	12	5	0	0
id0081444	11	23	0	305
id0539821	11	16	0	97
id0066439	11	15	0	49
id0214784	11	2	74	0
id0536286	11	0	69	0
id0005118	11	3	65	0
id0510669	11	0	64	0
id0524043	11	1	49	0
id0171707	11	0	49	0
id0070875	11	0	3	0
O121B	11	42	0	0
id0261053	11	32	0	0
id0131865	11	18	0	0
id0380690	11	16	0	0
id0280218	10	5	0	63
id0486435	10	11	0	50
id0494020	10	0	84	0
id0176368	10	2	50	0
id0500176	10	0	39	0
id0357072	10	0	37	0
id0277713	10	1	35	0
id0150483	10	1	29	0
id0083316	10	2	26	0
id0398560	10	0	22	0
id0485570	10	0	13	0
id0063231	10	0	1	0
id0102992	10	50	0	0
id0326478	10	44	0	0
id0074817	10	35	0	0
id0400129	10	35	0	0
id0099603	10	34	0	0
id0387650	10	34	0	0
id0488509	10	25	0	0
id0084897	10	24	0	0
id0279750	10	23	0	0
id0456685	10	22	0	0
id0444737	10	18	0	0
id0378388	10	14	0	0
id0360555	10	11	0	0
id0090556	10	10	0	0
id0360348	10	8	0	0
id0519282	9	26	0	90
id0381684	9	12	0	85
id0445879	9	14	0	80
id0344255	9	20	0	66
id0371118	9	10	0	58
id0096474	9	9	0	58
id0197838	9	17	0	43
id0099688	9	8	0	37
id0246986	9	11	0	36
O123A	9	9	5	5
id0212184	9	0	30	1
id0096169	9	0	141	0
id0227085	9	1	44	0
id0061601	9	1	43	0
id0248510	9	0	42	0
id0021836	9	1	40	0
id0079853	9	0	37	0
id0528890	9	0	28	0
id0298374	9	0	25	0
id0360540	9	0	25	0
id0300115	9	0	23	0
id0522158	9	0	13	0
O153A	9	16	6	0
id0070235	9	0	4	0
OND	9	7	3	0
id0294185	9	47	0	0
id0040111	9	29	0	0
id0226545	9	28	0	0
id0523208	9	28	0	0
id0161946	9	27	0	0
id0355097	9	27	0	0
id0512911	9	26	0	0
id0395616	9	24	0	0
id0397770	9	23	0	0
id0010593	9	16	0	0
id0140322	9	16	0	0
id0438244	9	14	0	0
id0045404	9	10	0	0
id0180464	9	10	0	0
id0333578	9	8	0	0
id0187734	9	7	0	0
id0350380	9	4	0	0
id0373052	9	2	0	0
id0246772	8	11	0	81
id0383530	8	10	0	40
id0345763	8	4	0	26
O90A	8	16	9	2
id0323315	8	0	59	0
id0123733	8	0	55	0
id0034109	8	2	51	0
id0175161	8	1	50	0
id0223997	8	1	39	0
id0037602	8	0	34	0
id0480448	8	0	32	0
id0488577	8	0	24	0
id0086064	8	0	21	0
id0297521	8	0	19	0
id0012983	8	0	18	0
id0245560	8	0	18	0
id0477671	8	36	0	0
id0333118	8	35	0	0
id0252196	8	33	0	0
id0511212	8	33	0	0
id0404825	8	32	0	0
id0281585	8	27	0	0
id0057962	8	26	0	0
id0276186	8	25	0	0
id0446535	8	25	0	0
id0045838	8	24	0	0
id0412311	8	24	0	0
id0528483	8	20	0	0
id0035991	8	19	0	0
id0391378	8	18	0	0
id0025986	8	17	0	0
id0395163	8	17	0	0
id0395588	8	17	0	0
id0489963	8	16	0	0
id0075553	8	14	0	0
id0421441	8	14	0	0
id0427520	8	12	0	0
id0054975	8	8	0	0
id0436385	8	7	0	0
id0488128	8	6	0	0
id0062248	8	5	0	0
id0454032	8	5	0	0
id0529956	8	2	0	0
id0512415	8	0	0	0
id0334239	7	6	0	116
id0169366	7	5	0	57
id0083527	7	13	0	51
id0182793	7	14	0	46
id0028745	7	7	0	42
id0344034	7	1	82	0
id0398704	7	1	59	0
id0173361	7	0	53	0
id0476327	7	0	47	0
id0050813	7	1	41	0
id0235368	7	1	38	0
id0477802	7	1	32	0
id0466702	7	1	28	0
id0446209	7	0	28	0
id0314301	7	0	25	0
id0140235	7	3	24	0
id0364863	7	1	24	0
id0259935	7	0	23	0
id0133118	7	0	22	0
id0472522	7	0	21	0
id0268544	7	0	20	0
id0145494	7	0	19	0
id0276630	7	0	17	0
id0446123	7	0	5	0
id0340412	7	56	0	0
id0238467	7	42	0	0
id0085277	7	34	0	0
id0199744	7	28	0	0
id0292363	7	25	0	0
id0120354	7	20	0	0
id0427623	7	20	0	0
id0009027	7	19	0	0
id0311231	7	19	0	0
id0055821	7	18	0	0
id0365644	7	18	0	0
id0462855	7	18	0	0
id0045401	7	17	0	0
id0230940	7	17	0	0
id0018974	7	16	0	0
id0200726	7	16	0	0
id0371570	7	15	0	0
id0416472	7	15	0	0
id0128069	7	14	0	0
id0155451	7	14	0	0
id0184876	7	13	0	0
id0252733	7	13	0	0
id0418988	7	12	0	0
id0055337	7	11	0	0
id0100691	7	11	0	0
id0244356	7	11	0	0
id0252977	7	11	0	0
id0332809	7	11	0	0
id0413560	7	9	0	0
id0328384	7	8	0	0
id0511484	7	7	0	0
id0150618	7	6	0	0
id0357011	7	6	0	0
id0472547	7	6	0	0
id0074797	7	5	0	0
id0236781	7	5	0	0
id0252824	7	5	0	0
id0277543	7	5	0	0
id0014678	7	4	0	0
id0115067	7	4	0	0
id0294622	7	4	0	0
id0369238	7	4	0	0
id0308689	6	20	0	103
id0343684	6	12	0	76
id0309044	6	14	0	46
id0456679	6	7	0	44
id0451475	6	15	0	34
id0473266	6	8	0	34
id0529667	6	7	0	30
id0505476	6	5	0	29
id0454456	6	13	0	25
id0105178	6	4	0	22
id0272850	6	7	0	21
id0323120	6	5	0	13
O2D	6	2	1	1
id0497588	6	0	57	0
id0018339	6	0	35	0
id0344143	6	0	34	0
id0274797	6	0	32	0
id0453607	6	0	26	0
id0388890	6	0	24	0
id0237600	6	0	22	0
id0061316	6	0	21	0
id0358699	6	0	21	0
id0237410	6	0	20	0
id0045447	6	0	17	0
id0161248	6	0	17	0
id0152299	6	0	16	0
id0240415	6	0	16	0
id0386587	6	0	16	0
id0019881	6	0	14	0
id0308072	6	0	12	0
id0154288	6	0	7	0
id0535744	6	32	0	0
id0116746	6	31	0	0
id0158079	6	23	0	0
id0322992	6	23	0	0
id0007076	6	22	0	0
id0397828	6	22	0	0
id0301987	6	20	0	0
id0404230	6	20	0	0
id0325402	6	19	0	0
id0230582	6	18	0	0
id0037712	6	17	0	0
id0277180	6	14	0	0
id0363989	6	14	0	0
id0015430	6	13	0	0
id0207518	6	13	0	0
id0054974	6	10	0	0
id0147972	6	10	0	0
id0247605	6	10	0	0
id0423573	6	10	0	0
id0005931	6	9	0	0
id0287980	6	8	0	0
id0380811	6	8	0	0
id0165355	6	7	0	0
id0322065	6	7	0	0
id0170967	6	6	0	0
id0026436	6	5	0	0
id0146929	6	4	0	0
id0466823	6	1	0	0
id0495776	6	1	0	0
id0539403	6	1	0	0
id0455056	6	0	0	0
id0030164	5	14	0	83
id0396834	5	18	0	69
id0118570	5	11	0	54
id0124011	5	11	0	54
id0478376	5	6	0	41
id0057279	5	6	0	36
id0146765	5	1	0	30
id0269693	5	8	0	29
id0250626	5	4	0	28
id0280279	5	2	0	28
id0472288	5	8	0	24
id0495539	5	10	0	23
id0410948	5	8	0	22
id0473994	5	7	0	20
id0523161	5	4	0	17
id0342761	5	3	0	17
id0385452	5	5	0	7
id0525188	5	1	0	4
id0209570	5	0	51	0
id0163472	5	0	43	0
id0443274	5	1	41	0
id0440044	5	0	40	0
id0007801	5	0	38	0
id0328378	5	0	38	0
id0013654	5	0	37	0
id0101767	5	0	36	0
id0355150	5	0	35	0
id0116999	5	2	34	0
id0162891	5	2	34	0
id0213415	5	0	32	0
id0272511	5	0	31	0
id0289662	5	2	29	0
id0432350	5	2	29	0
id0505410	5	1	28	0
id0242684	5	0	25	0
id0454753	5	0	25	0
id0510418	5	0	25	0
id0011964	5	0	24	0
id0007328	5	0	22	0
id0081777	5	0	22	0
id0335550	5	0	22	0
id0401337	5	0	22	0
id0454703	5	0	21	0
id0330276	5	0	20	0
id0349015	5	0	20	0
id0506071	5	1	19	0
id0310481	5	0	19	0
id0500302	5	0	19	0
id0205139	5	0	18	0
id0393712	5	0	18	0
id0153111	5	0	17	0
id0297883	5	0	16	0
id0404317	5	0	15	0
id0451097	5	0	15	0
id0206413	5	1	14	0
id0426376	5	0	14	0
id0230847	5	0	10	0
id0015978	5	0	9	0
id0102995	5	0	8	0
id0442276	5	0	8	0
id0524212	5	0	8	0
id0163319	5	0	7	0
id0526430	5	0	7	0
id0039563	5	1	6	0
id0010253	5	0	6	0
id0265299	5	0	6	0
id0379634	5	0	1	0
id0229283	5	29	0	0
id0336820	5	28	0	0
id0204014	5	26	0	0
id0217020	5	25	0	0
id0263885	5	25	0	0
id0326952	5	24	0	0
id0394148	5	24	0	0
id0422595	5	23	0	0
id0159081	5	21	0	0
id0046335	5	20	0	0
id0401499	5	18	0	0
id0453901	5	16	0	0
id0222431	5	15	0	0
id0366614	5	15	0	0
id0430049	5	15	0	0
id0100151	5	14	0	0
id0267744	5	14	0	0
id0030430	5	13	0	0
id0036454	5	13	0	0
id0078421	5	13	0	0
id0121748	5	13	0	0
id0154611	5	13	0	0
id0481724	5	13	0	0
id0079019	5	12	0	0
id0149956	5	12	0	0
id0216487	5	12	0	0
id0298905	5	12	0	0
id0480219	5	12	0	0
id0539211	5	12	0	0
id0113384	5	11	0	0
id0288382	5	11	0	0
id0349639	5	11	0	0
id0485124	5	11	0	0
id0490106	5	11	0	0
id0128864	5	10	0	0
id0136347	5	10	0	0
id0198658	5	10	0	0
id0460137	5	10	0	0
id0498844	5	10	0	0
id0163453	5	9	0	0
id0201511	5	9	0	0
id0461689	5	9	0	0
id0496088	5	9	0	0
id0469014	5	8	0	0
id0371010	5	7	0	0
id0438544	5	7	0	0
id0472508	5	7	0	0
id0167995	5	6	0	0
id0250060	5	6	0	0
id0376844	5	6	0	0
id0054935	5	5	0	0
id0109545	5	5	0	0
id0267304	5	5	0	0
id0290391	5	5	0	0
id0305795	5	5	0	0
id0416610	5	5	0	0
id0002071	5	4	0	0
id0338227	5	4	0	0
id0343880	5	4	0	0
id0413847	5	4	0	0
id0128605	5	3	0	0
id0437983	5	3	0	0
id0443528	5	3	0	0
id0493388	5	3	0	0
id0021968	5	2	0	0
id0076141	5	2	0	0
id0091235	5	2	0	0
id0180162	5	2	0	0
id0213618	5	2	0	0
id0149185	5	1	0	0
id0254612	5	1	0	0
id0042418	5	0	0	0
id0115177	4	14	0	67
id0504981	4	6	0	62
id0083975	4	8	0	51
id0238735	4	10	0	47
id0503405	4	4	0	35
id0528146	4	10	0	33
id0092085	4	8	0	33
id0215015	4	8	0	29
id0467017	4	6	0	27
id0312812	4	6	0	23
id0064415	4	7	0	22
id0142360	4	10	0	18
id0145585	4	7	0	18
id0259893	4	7	0	18
id0078226	4	3	0	16
id0379745	4	6	0	15
id0270286	4	3	0	15
id0309770	4	3	0	15
id0215584	4	2	0	13
id0499453	4	2	0	11
id0351829	4	3	0	10
id0245680	4	1	0	9
id0118690	4	0	0	9
id0450032	4	2	0	5
id0244400	4	2	0	4
id0299955	4	5	3	2
id0252624	4	7	0	1
id0120529	4	0	46	0
id0376184	4	0	45	0
id0324473	4	2	42	0
id0186475	4	0	41	0
id0374031	4	2	37	0
id0342527	4	2	36	0
id0480064	4	0	34	0
id0414775	4	0	32	0
id0300678	4	0	31	0
id0078054	4	0	28	0
id0336067	4	0	28	0
id0251266	4	1	27	0
id0011637	4	0	26	0
id0187105	4	0	26	0
id0485771	4	0	26	0
id0245958	4	0	25	0
id0204846	4	0	24	0
id0477057	4	0	24	0
id0522600	4	1	23	0
id0391319	4	1	22	0
id0147314	4	0	22	0
id0137855	4	1	21	0
id0202980	4	1	21	0
id0107795	4	0	20	0
id0124306	4	0	20	0
id0252060	4	1	19	0
id0455098	4	1	18	0
id0389313	4	0	18	0
id0484040	4	0	18	0
id0122554	4	0	17	0
id0278804	4	0	17	0
id0519436	4	0	17	0
id0214675	4	1	16	0
id0098033	4	0	16	0
id0167457	4	0	14	0
id0345273	4	0	14	0
id0097685	4	0	13	0
id0004019	4	0	12	0
id0120972	4	0	12	0
id0051154	4	1	11	0
id0213639	4	1	11	0
id0056905	4	0	10	0
id0304498	4	0	10	0
id0484772	4	1	9	0
id0082345	4	0	9	0
id0223871	4	0	9	0
id0513415	4	1	8	0
id0140451	4	0	8	0
id0399997	4	0	8	0
id0412187	4	0	8	0
id0123704	4	0	7	0
id0346204	4	0	7	0
id0091956	4	0	6	0
id0078429	4	0	5	0
id0335068	4	0	5	0
id0352219	4	0	5	0
id0028218	4	1	4	0
id0054383	4	0	4	0
id0262951	4	0	4	0
id0508926	4	0	4	0
id0227397	4	0	3	0
id0522095	4	0	3	0
id0146456	4	9	1	0
id0050794	4	0	1	0
id0249363	4	0	1	0
id0519822	4	58	0	0
id0226235	4	38	0	0
id0417339	4	30	0	0
id0412791	4	25	0	0
id0539980	4	24	0	0
id0510480	4	22	0	0
id0515452	4	21	0	0
id0519142	4	19	0	0
id0033067	4	18	0	0
id0375258	4	18	0	0
id0062367	4	17	0	0
id0210744	4	17	0	0
id0284266	4	17	0	0
id0099985	4	16	0	0
id0057108	4	15	0	0
id0148513	4	15	0	0
id0173086	4	15	0	0
id0322802	4	15	0	0
id0259918	4	14	0	0
id0313289	4	14	0	0
id0151802	4	13	0	0
id0281739	4	13	0	0
id0392391	4	13	0	0
id0002108	4	12	0	0
id0132477	4	12	0	0
id0281112	4	12	0	0
id0470338	4	12	0	0
id0506121	4	12	0	0
id0010221	4	11	0	0
id0118271	4	11	0	0
id0148208	4	11	0	0
id0188250	4	11	0	0
id0224282	4	11	0	0
id0356407	4	11	0	0
id0391552	4	11	0	0
id0443598	4	11	0	0
id0015341	4	10	0	0
id0268734	4	10	0	0
id0305753	4	10	0	0
id0341332	4	10	0	0
id0021063	4	9	0	0
id0140178	4	9	0	0
id0150388	4	9	0	0
id0181918	4	9	0	0
id0182819	4	9	0	0
id0201444	4	9	0	0
id0268420	4	9	0	0
id0420214	4	9	0	0
id0460729	4	9	0	0
id0087785	4	8	0	0
id0104466	4	8	0	0
id0148783	4	8	0	0
id0272701	4	8	0	0
id0294015	4	8	0	0
id0330779	4	8	0	0
id0331811	4	8	0	0
id0351802	4	8	0	0
id0368556	4	8	0	0
id0487396	4	8	0	0
id0038897	4	7	0	0
id0228591	4	7	0	0
id0270564	4	7	0	0
id0432172	4	7	0	0
id0507435	4	7	0	0
id0044960	4	6	0	0
id0051427	4	6	0	0
id0109900	4	6	0	0
id0144386	4	6	0	0
id0215518	4	6	0	0
id0226552	4	6	0	0
id0392819	4	6	0	0
id0404616	4	6	0	0
id0443029	4	6	0	0
id0518309	4	6	0	0
id0231871	4	5	0	0
id0441090	4	5	0	0
id0152381	4	4	0	0
id0440294	4	4	0	0
id0463565	4	4	0	0
id0050559	4	3	0	0
id0284299	4	3	0	0
id0431999	4	3	0	0
id0472540	4	3	0	0
id0082442	4	2	0	0
id0230173	4	2	0	0
id0230228	4	2	0	0
id0295360	4	2	0	0
id0347830	4	2	0	0
id0355431	4	2	0	0
id0535409	4	2	0	0
id0166963	4	1	0	0
id0234666	4	1	0	0
id0377272	4	1	0	0
id0397585	4	1	0	0
id0015451	4	0	0	0
id0452228	4	0	0	0
id0460182	4	0	0	0
id0460963	4	0	0	0
id0539517	4	0	0	0
id0392134	3	6	0	219
id0363343	3	14	0	108
id0198071	3	5	0	71
id0129131	3	9	0	51
id0198553	3	12	0	48
id0451664	3	9	0	41
id0135245	3	4	0	36
id0120545	3	7	0	30
id0231655	3	6	0	30
id0201272	3	3	0	30
id0035726	3	4	0	29
id0021153	3	9	0	28
id0256534	3	8	0	26
id0494972	3	6	0	26
id0399344	3	4	0	26
id0418589	3	3	0	25
id0303907	3	8	0	24
id0489459	3	8	0	22
id0049574	3	4	0	21
id0125607	3	4	0	21
id0342089	3	3	0	21
id0092021	3	2	0	21
id0170367	3	5	0	20
id0166700	3	3	0	19
id0297119	3	1	0	19
id0121916	3	3	0	18
id0485117	3	1	0	18
id0158350	3	10	0	17
id0343091	3	5	0	17
id0335808	3	4	0	17
id0344804	3	2	0	17
id0288181	3	1	0	17
id0156208	3	3	0	16
id0337756	3	3	0	15
id0446060	3	0	0	14
id0305659	3	3	0	12
id0322470	3	1	0	12
id0453761	3	1	0	12
id0523554	3	2	0	11
id0152111	3	3	0	10
id0082008	3	2	0	10
id0286745	3	1	0	10
id0179005	3	0	0	8
id0023823	3	1	0	7
id0275054	3	1	0	7
id0026016	3	2	0	6
id0103638	3	1	0	6
id0292817	3	1	0	6
id0275466	3	5	0	5
id0467307	3	11	0	1
id0188998	3	6	0	1
id0293775	3	3	0	1
id0195510	3	1	46	0
id0245393	3	2	37	0
id0460524	3	1	37	0
id0055344	3	1	32	0
id0032920	3	0	32	0
id0515970	3	1	29	0
id0462707	3	0	28	0
id0052072	3	2	26	0
id0036699	3	0	26	0
id0228235	3	0	26	0
id0150165	3	0	25	0
id0491088	3	0	25	0
id0536960	3	0	25	0
id0193830	3	1	24	0
id0186642	3	0	23	0
id0094640	3	1	22	0
id0521595	3	0	22	0
id0536037	3	1	21	0
id0066537	3	0	21	0
id0324792	3	0	21	0
id0111708	3	0	20	0
id0528024	3	0	20	0
id0398571	3	1	19	0
id0173656	3	0	19	0
id0335331	3	0	19	0
id0354494	3	0	19	0
id0504712	3	0	19	0
id0077350	3	1	17	0
id0489848	3	0	17	0
id0143912	3	1	16	0
id0024715	3	0	16	0
id0290026	3	0	16	0
id0315906	3	0	16	0
id0472179	3	0	16	0
id0115216	3	0	15	0
id0209279	3	0	15	0
id0297962	3	0	15	0
id0538609	3	0	15	0
id0054559	3	0	14	0
id0532762	3	0	14	0
id0315149	3	1	13	0
id0533310	3	1	13	0
id0000155	3	0	13	0
id0107879	3	0	13	0
id0477552	3	0	13	0
id0035547	3	1	12	0
id0053477	3	0	12	0
id0368678	3	1	11	0
id0157367	3	0	11	0
id0187250	3	0	11	0
id0274294	3	0	11	0
id0412074	3	0	11	0
id0275778	3	1	10	0
id0319155	3	1	10	0
id0060119	3	0	10	0
id0286746	3	0	10	0
id0332693	3	0	10	0
id0379786	3	0	10	0
id0011394	3	1	9	0
id0032339	3	0	9	0
id0068510	3	0	9	0
id0121530	3	0	9	0
id0161320	3	0	9	0
id0176511	3	0	9	0
id0124193	3	1	8	0
id0485449	3	1	8	0
id0054349	3	0	8	0
id0104405	3	0	8	0
id0121861	3	0	8	0
id0189621	3	0	8	0
id0292290	3	0	8	0
id0390068	3	0	8	0
id0413006	3	0	8	0
id0456786	3	0	8	0
id0269016	3	0	7	0
id0295553	3	0	7	0
id0392025	3	0	7	0
id0004320	3	0	6	0
id0131229	3	0	6	0
id0299172	3	0	6	0
id0369722	3	0	6	0
id0525539	3	0	6	0
id0489316	3	1	5	0
id0003671	3	0	5	0
id0301589	3	0	5	0
id0297059	3	0	4	0
id0372257	3	0	4	0
id0454675	3	0	4	0
id0482512	3	0	4	0
id0056052	3	0	3	0
id0394589	3	0	3	0
id0034116	3	0	2	0
id0213914	3	0	2	0
id0273539	3	0	2	0
id0308152	3	0	2	0
id0119720	3	4	1	0
id0110924	3	0	1	0
id0156566	3	0	1	0
id0365043	3	0	1	0
id0270834	3	42	0	0
id0024649	3	36	0	0
id0324662	3	33	0	0
id0260287	3	28	0	0
id0115420	3	24	0	0
id0098159	3	22	0	0
id0202920	3	20	0	0
id0387481	3	19	0	0
id0070034	3	18	0	0
id0462012	3	18	0	0
id0077625	3	17	0	0
id0415017	3	17	0	0
id0479491	3	16	0	0
id0143898	3	15	0	0
id0304266	3	15	0	0
id0535233	3	15	0	0
id0539333	3	15	0	0
id0025222	3	14	0	0
id0308822	3	14	0	0
id0121506	3	13	0	0
id0170844	3	13	0	0
id0427597	3	13	0	0
id0527168	3	13	0	0
id0004108	3	12	0	0
id0096279	3	12	0	0
id0323938	3	12	0	0
id0373076	3	12	0	0
id0221403	3	11	0	0
id0329659	3	11	0	0
id0011516	3	10	0	0
id0057669	3	10	0	0
id0069852	3	10	0	0
id0104096	3	10	0	0
id0172519	3	10	0	0
id0176019	3	10	0	0
id0222959	3	10	0	0
id0257029	3	10	0	0
id0365252	3	10	0	0
id0065383	3	9	0	0
id0160367	3	9	0	0
id0224205	3	9	0	0
id0270297	3	9	0	0
id0296699	3	9	0	0
id0340864	3	9	0	0
id0352361	3	9	0	0
id0070028	3	8	0	0
id0134141	3	8	0	0
id0153232	3	8	0	0
id0340406	3	8	0	0
id0362377	3	8	0	0
id0479670	3	8	0	0
id0505228	3	8	0	0
id0514406	3	8	0	0
id0521116	3	8	0	0
id0532673	3	8	0	0
id0014422	3	7	0	0
id0023695	3	7	0	0
id0050732	3	7	0	0
id0117837	3	7	0	0
id0169162	3	7	0	0
id0202148	3	7	0	0
id0284327	3	7	0	0
id0324399	3	7	0	0
id0403881	3	7	0	0
id0431593	3	7	0	0
id0484569	3	7	0	0
id0169245	3	6	0	0
id0203352	3	6	0	0
id0249989	3	6	0	0
id0274491	3	6	0	0
id0440239	3	6	0	0
id0540735	3	6	0	0
id0236037	3	5	0	0
id0061074	3	4	0	0
id0191490	3	4	0	0
id0281735	3	4	0	0
id0317947	3	4	0	0
id0350178	3	4	0	0
id0381732	3	4	0	0
id0000628	3	3	0	0
id0022203	3	3	0	0
id0147494	3	3	0	0
id0292256	3	3	0	0
id0409084	3	3	0	0
id0423552	3	3	0	0
id0020481	3	2	0	0
id0055382	3	2	0	0
id0179347	3	2	0	0
id0204366	3	2	0	0
id0208081	3	2	0	0
id0295322	3	2	0	0
id0301561	3	2	0	0
id0323687	3	2	0	0
id0325298	3	2	0	0
id0385922	3	2	0	0
id0409291	3	2	0	0
id0428582	3	2	0	0
id0457890	3	2	0	0
id0476500	3	2	0	0
id0244589	3	1	0	0
id0258138	3	1	0	0
id0333971	3	1	0	0
id0358772	3	1	0	0
id0126475	3	0	0	0
id0210387	3	0	0	0
id0311541	3	0	0	0
id0383662	3	0	0	0
id0517756	3	0	0	0
id0272625	2	19	0	49
id0182070	2	7	0	44
id0162393	2	5	0	40
id0435068	2	6	0	38
id0310984	2	4	1	37
id0510825	2	9	0	36
id0375476	2	6	0	36
id0329190	2	13	0	32
id0486790	2	4	0	32
id0534733	2	4	0	32
id0261060	2	3	0	32
id0111286	2	25	0	27
id0378297	2	9	0	26
id0472327	2	1	0	25
id0535433	2	7	0	23
id0388200	2	1	0	23
id0185830	2	3	0	22
id0089837	2	3	0	21
id0434209	2	2	0	21
id0161792	2	1	0	21
id0065627	2	6	0	20
id0116337	2	3	0	20
id0273585	2	6	0	19
id0492813	2	2	0	19
id0435902	2	4	0	18
id0450786	2	1	0	18
id0048056	2	3	0	17
id0532202	2	3	0	17
id0466232	2	2	0	17
id0356027	2	8	0	16
id0190080	2	2	0	16
id0397097	2	0	0	16
id0017672	2	4	0	15
id0509204	2	4	0	15
id0175220	2	3	0	15
id0482404	2	2	0	15
id0412850	2	1	0	15
id0369881	2	2	0	14
id0428153	2	2	0	14
id0503957	2	12	0	13
id0268651	2	5	0	13
id0530571	2	4	0	13
id0090741	2	3	0	13
id0349578	2	1	0	13
id0536704	2	1	0	13
id0290009	2	3	0	12
id0528565	2	2	0	12
id0085979	2	0	0	12
id0125479	2	3	1	11
id0479982	2	7	0	11
id0536500	2	5	0	11
id0234890	2	2	0	11
id0370417	2	2	0	11
id0407951	2	0	0	11
id0435826	2	0	0	11
id0268770	2	4	0	10
id0373584	2	3	0	10
id0433775	2	3	0	10
id0463990	2	5	0	9
id0325809	2	3	0	9
id0191832	2	2	0	9
id0483758	2	4	0	8
id0509177	2	2	0	8
id0019673	2	0	0	8
id0078113	2	2	0	7
id0342983	2	1	0	7
id0441105	2	4	0	6
id0134379	2	3	0	6
id0003346	2	4	0	5
id0402278	2	1	0	5
id0103917	2	1	0	3
id0259273	2	1	0	2
id0274214	2	2	0	1
id0375761	2	1	95	0
id0273498	2	0	46	0
id0068529	2	0	38	0
id0297222	2	0	29	0
id0491232	2	0	29	0
id0436001	2	0	26	0
id0072937	2	1	24	0
id0447650	2	0	24	0
id0488191	2	2	22	0
id0102281	2	1	21	0
id0311106	2	0	20	0
id0215778	2	0	18	0
id0250288	2	0	18	0
id0251988	2	0	18	0
id0405097	2	0	18	0
id0246734	2	1	17	0
id0150074	2	0	17	0
id0163305	2	0	17	0
id0221813	2	0	17	0
id0238273	2	0	17	0
id0525502	2	0	17	0
id0310447	2	0	16	0
id0352137	2	0	16	0
id0525150	2	0	16	0
id0355320	2	1	15	0
id0046561	2	0	15	0
id0090640	2	0	15	0
id0116516	2	0	15	0
id0147676	2	0	15	0
id0186662	2	0	15	0
id0240865	2	0	15	0
id0397749	2	0	15	0
id0078200	2	1	14	0
id0144158	2	0	14	0
id0327705	2	0	14	0
id0200182	2	0	13	0
id0224744	2	0	13	0
id0343328	2	0	13	0
id0363522	2	0	13	0
id0394100	2	1	12	0
id0007293	2	0	12	0
id0137670	2	0	12	0
id0235585	2	0	12	0
id0282600	2	0	12	0
id0487360	2	0	12	0
id0145250	2	1	11	0
id0028508	2	0	11	0
id0034353	2	0	11	0
id0107435	2	0	11	0
id0148893	2	0	11	0
id0221319	2	0	11	0
id0269255	2	0	11	0
id0279247	2	0	11	0
id0308359	2	0	11	0
id0509475	2	0	11	0
id0151949	2	1	10	0
id0279868	2	0	10	0
id0321409	2	0	10	0
id0325794	2	0	10	0
id0466476	2	0	10	0
id0005886	2	0	9	0
id0017176	2	0	9	0
id0034312	2	0	9	0
id0081504	2	0	9	0
id0265893	2	0	9	0
id0311121	2	0	9	0
id0376853	2	0	9	0
id0380847	2	0	9	0
id0479354	2	0	9	0
id0079023	2	1	8	0
id0027336	2	0	8	0
id0037062	2	0	8	0
id0141369	2	0	8	0
id0217105	2	0	8	0
id0290075	2	0	8	0
id0296760	2	0	8	0
id0319348	2	0	8	0
id0454051	2	0	8	0
id0455558	2	0	8	0
id0535615	2	1	7	0
id0002659	2	0	7	0
id0093599	2	0	7	0
id0095853	2	0	7	0
id0161229	2	0	7	0
id0169649	2	0	7	0
id0224099	2	0	7	0
id0277148	2	0	7	0
id0316349	2	0	7	0
id0505748	2	0	7	0
id0040401	2	0	6	0
id0151343	2	0	6	0
id0229902	2	0	6	0
id0272911	2	0	6	0
id0144670	2	0	5	0
id0193722	2	0	5	0
id0199763	2	0	5	0
id0205728	2	0	5	0
id0236242	2	0	5	0
id0245429	2	0	5	0
id0326191	2	0	5	0
id0355761	2	0	5	0
id0411552	2	0	5	0
id0418377	2	0	5	0
id0468244	2	0	5	0
id0483434	2	0	5	0
id0003812	2	0	4	0
id0039672	2	0	4	0
id0160321	2	0	4	0
id0162127	2	0	4	0
id0197624	2	0	4	0
id0201612	2	0	4	0
id0205621	2	0	4	0
id0209220	2	0	4	0
id0353088	2	0	4	0
id0487474	2	0	4	0
id0052851	2	0	3	0
id0055357	2	0	3	0
id0077989	2	0	3	0
id0157105	2	0	3	0
id0270459	2	0	3	0
id0291351	2	0	3	0
id0305539	2	0	3	0
id0364023	2	0	3	0
id0427399	2	0	3	0
id0428316	2	0	3	0
id0450283	2	0	3	0
id0158996	2	1	2	0
id0002607	2	0	2	0
id0144574	2	0	2	0
id0219373	2	0	2	0
id0235015	2	0	2	0
id0354761	2	0	2	0
id0415236	2	0	2	0
id0421495	2	0	2	0
id0422220	2	0	2	0
id0438504	2	0	2	0
id0467836	2	0	2	0
id0499674	2	0	2	0
id0501919	2	0	2	0
id0466495	2	4	1	0
id0000735	2	0	1	0
id0066075	2	0	1	0
id0114707	2	0	1	0
id0131212	2	0	1	0
id0157600	2	0	1	0
id0262990	2	0	1	0
id0293726	2	0	1	0
id0330000	2	0	1	0
id0343779	2	0	1	0
id0404011	2	0	1	0
id0410666	2	0	1	0
id0467903	2	0	1	0
id0488356	2	0	1	0
id0534823	2	0	1	0
id0239063	2	54	0	0
id0091430	2	27	0	0
id0207526	2	27	0	0
id0120997	2	25	0	0
id0329569	2	23	0	0
id0247550	2	21	0	0
id0389854	2	17	0	0
id0348766	2	15	0	0
id0398713	2	15	0	0
id0436256	2	15	0	0
id0161223	2	14	0	0
id0375549	2	14	0	0
id0529329	2	14	0	0
id0027449	2	13	0	0
id0030920	2	13	0	0
id0287725	2	13	0	0
id0408903	2	13	0	0
id0047175	2	12	0	0
id0123050	2	12	0	0
id0284475	2	12	0	0
id0308335	2	12	0	0
id0382994	2	12	0	0
id0493450	2	12	0	0
id0013250	2	11	0	0
id0138132	2	11	0	0
id0168275	2	11	0	0
id0263941	2	11	0	0
id0364913	2	11	0	0
id0378188	2	11	0	0
id0381450	2	11	0	0
id0393017	2	11	0	0
id0029047	2	10	0	0
id0053845	2	10	0	0
id0077000	2	10	0	0
id0097213	2	10	0	0
id0144474	2	10	0	0
id0169489	2	10	0	0
id0368027	2	10	0	0
id0423927	2	10	0	0
id0458337	2	10	0	0
id0463812	2	10	0	0
id0482316	2	10	0	0
id0118304	2	9	0	0
id0269411	2	9	0	0
id0350830	2	9	0	0
id0383625	2	9	0	0
id0463302	2	9	0	0
id0475954	2	9	0	0
id0516986	2	9	0	0
id0120130	2	8	0	0
id0138005	2	8	0	0
id0337405	2	8	0	0
id0384462	2	8	0	0
id0434557	2	8	0	0
id0496105	2	8	0	0
id0512553	2	8	0	0
id0270722	2	7	0	0
id0335880	2	7	0	0
id0338593	2	7	0	0
id0399382	2	7	0	0
id0433306	2	6	0	0
id0538910	2	6	0	0
id0241868	2	5	0	0
id0346875	2	5	0	0
id0060491	2	4	0	0
id0434169	2	4	0	0
id0185699	2	3	0	0
id0260292	2	3	0	0
id0432381	2	3	0	0
id0467516	2	3	0	0
id0512424	2	3	0	0
id0039554	2	2	0	0
id0180978	2	2	0	0
id0246185	2	2	0	0
id0394838	2	2	0	0
id0406274	2	2	0	0
id0418257	2	2	0	0
id0513835	2	2	0	0
id0007135	2	1	0	0
id0034310	2	1	0	0
id0202797	2	1	0	0
O30	2	1	0	0
id0289500	2	1	0	0
id0326033	2	1	0	0
id0013989	2	0	0	0
id0043374	2	0	0	0
id0047907	2	0	0	0
id0074647	2	0	0	0
id0106777	2	0	0	0
id0161888	2	0	0	0
id0181104	2	0	0	0
id0188430	2	0	0	0
id0195129	2	0	0	0
id0197322	2	0	0	0
id0199502	2	0	0	0
id0214940	2	0	0	0
O5A	2	0	0	0
id0277495	2	0	0	0
id0282678	2	0	0	0
id0288975	2	0	0	0
id0324522	2	0	0	0
id0326767	2	0	0	0
id0330997	2	0	0	0
id0334805	2	0	0	0
id0348969	2	0	0	0
id0416792	2	0	0	0
id0427181	2	0	0	0
id0446302	2	0	0	0
id0456927	2	0	0	0
id0470765	2	0	0	0
id0507514	2	0	0	0
id0519917	2	0	0	0
id0525440	2	0	0	0
id0531346	2	0	0	0
id0532629	2	0	0	0
id0328153	1	7	0	336
id0144862	1	2	0	60
id0024860	1	6	0	36
id0401853	1	1	0	31
id0334815	1	0	0	29
id0229758	1	7	0	27
id0399133	1	4	0	27
id0142114	1	1	0	25
id0289556	1	11	0	24
id0164578	1	4	0	23
id0330724	1	2	0	23
id0346407	1	1	0	23
id0373861	1	8	0	22
id0091421	1	6	0	21
id0304651	1	4	0	21
id0361603	1	4	0	21
id0522198	1	3	0	21
id0370873	1	1	0	21
id0026816	1	0	0	21
id0092914	1	4	0	20
id0167423	1	2	0	20
id0302329	1	2	0	20
id0018407	1	1	0	20
id0201782	1	2	0	19
id0379730	1	13	0	17
id0358082	1	4	0	17
id0462822	1	2	0	17
id0267599	1	2	0	16
id0004682	1	0	0	16
id0384264	1	0	0	16
id0216549	1	4	0	15
id0321054	1	2	0	15
id0228472	1	1	0	15
id0293760	1	1	0	15
id0439409	1	1	0	15
id0466921	1	1	0	15
id0226071	1	0	0	15
id0494525	1	0	0	15
id0069673	1	8	0	14
id0503760	1	3	0	14
id0228683	1	2	0	14
id0086269	1	1	0	14
id0158570	1	1	0	14
id0367660	1	1	0	14
id0174946	1	0	0	14
id0265498	1	5	0	13
id0049986	1	2	0	13
id0486640	1	2	0	13
id0095153	1	0	0	13
id0014922	1	1	0	12
id0024785	1	1	0	12
id0510004	1	1	0	12
id0047660	1	7	0	11
id0301744	1	4	0	11
id0508923	1	3	0	11
id0173755	1	2	0	11
id0469923	1	2	0	11
id0488456	1	2	0	11
id0040147	1	1	0	11
id0180432	1	1	0	11
id0278744	1	0	0	11
id0372366	1	0	0	11
id0403523	1	4	0	10
id0261484	1	3	0	10
id0086157	1	2	0	10
id0245142	1	1	0	10
id0348057	1	1	0	10
id0075168	1	0	0	10
id0462703	1	0	0	10
id0388049	1	6	0	9
id0018012	1	3	0	9
id0486309	1	3	0	9
id0020644	1	2	0	9
id0160865	1	1	0	9
id0221743	1	1	0	9
id0187835	1	0	0	9
id0353871	1	0	0	9
id0483226	1	2	2	8
id0368928	1	4	0	8
id0163932	1	3	0	8
id0229766	1	3	0	8
id0338215	1	3	0	8
id0187622	1	2	0	8
id0376520	1	2	0	8
id0392604	1	2	0	8
id0075461	1	1	0	8
id0113956	1	1	0	8
id0260429	1	1	0	8
id0284095	1	1	0	8
id0293143	1	1	0	8
id0435647	1	1	0	8
id0139882	1	4	0	7
id0531290	1	4	0	7
id0221668	1	3	0	7
id0267472	1	3	0	7
id0022751	1	2	0	7
id0118566	1	2	0	7
id0240618	1	0	0	7
id0359675	1	3	0	6
id0499598	1	3	0	6
id0251871	1	1	0	6
id0305387	1	4	0	5
id0025836	1	2	0	5
id0158753	1	1	0	5
id0153614	1	2	0	2
id0391181	1	0	0	2
id0244086	1	0	9	1
id0513149	1	2	1	1
O15B	1	0	1	1
id0506119	1	0	1	1
O9B	1	3	0	1
id0297580	1	1	0	1
id0206295	1	0	0	1
id0279043	1	0	0	1
id0280337	1	0	0	1
id0291256	1	0	0	1
id0469136	1	0	0	1
O91D	1	0	0	1
id0505188	1	0	0	1
id0521533	1	0	0	1
id0076293	1	1	26	0
id0143048	1	0	23	0
id0531086	1	1	22	0
id0352994	1	1	21	0
id0014255	1	0	19	0
id0434517	1	0	19	0
id0280073	1	1	18	0
id0485656	1	0	18	0
id0333920	1	2	17	0
id0116158	1	1	17	0
id0455203	1	1	17	0
id0318024	1	0	17	0
id0528881	1	0	17	0
id0196282	1	0	16	0
id0420572	1	0	16	0
id0503311	1	0	16	0
id0351270	1	2	15	0
id0017085	1	0	15	0
id0110978	1	0	15	0
id0493331	1	0	15	0
id0501135	1	0	15	0
id0526581	1	0	15	0
id0264533	1	1	14	0
id0061471	1	0	14	0
id0075019	1	0	14	0
id0080689	1	0	14	0
id0177439	1	0	14	0
id0231378	1	0	14	0
id0345085	1	0	14	0
id0433010	1	0	14	0
id0463708	1	0	14	0
id0144636	1	0	13	0
id0262945	1	0	13	0
id0350556	1	0	13	0
id0360057	1	0	13	0
id0394915	1	0	13	0
id0396424	1	0	13	0
id0510387	1	0	13	0
id0028248	1	0	12	0
id0029485	1	0	12	0
id0241812	1	0	12	0
id0410498	1	0	12	0
id0464240	1	0	12	0
id0485429	1	0	12	0
id0539890	1	0	12	0
id0089729	1	0	11	0
id0175502	1	0	11	0
id0188961	1	0	11	0
id0287895	1	0	11	0
id0295174	1	0	11	0
id0315203	1	0	11	0
id0427881	1	0	11	0
id0443346	1	0	11	0
id0313350	1	1	10	0
id0065368	1	0	10	0
id0085857	1	0	10	0
id0154825	1	0	10	0
id0161359	1	0	10	0
id0171266	1	0	10	0
id0324695	1	0	10	0
id0422236	1	0	10	0
id0467771	1	0	10	0
id0531172	1	0	10	0
id0135647	1	0	9	0
id0158694	1	0	9	0
id0173715	1	0	9	0
id0212361	1	0	9	0
id0361506	1	0	9	0
id0441653	1	0	9	0
id0494654	1	0	9	0
id0020393	1	1	8	0
id0127546	1	0	8	0
id0148181	1	0	8	0
id0338711	1	0	8	0
id0360278	1	0	8	0
id0365312	1	0	8	0
id0446200	1	0	8	0
id0462220	1	0	8	0
id0503188	1	0	8	0
id0281814	1	1	7	0
id0289454	1	1	7	0
id0410472	1	1	7	0
id0042725	1	0	7	0
id0086151	1	0	7	0
id0096591	1	0	7	0
id0177874	1	0	7	0
id0202253	1	0	7	0
id0232143	1	0	7	0
id0253309	1	0	7	0
id0265883	1	0	7	0
id0281851	1	0	7	0
id0336266	1	0	7	0
id0350005	1	0	7	0
id0020647	1	1	6	0
id0063383	1	0	6	0
id0099667	1	0	6	0
id0153723	1	0	6	0
id0167561	1	0	6	0
id0208642	1	0	6	0
id0212418	1	0	6	0
id0229846	1	0	6	0
id0290084	1	0	6	0
id0302469	1	0	6	0
id0305814	1	0	6	0
id0410819	1	0	6	0
id0446358	1	0	6	0
id0456153	1	0	6	0
id0474320	1	0	6	0
id0481412	1	0	6	0
id0497388	1	1	5	0
id0016076	1	0	5	0
id0025843	1	0	5	0
id0045155	1	0	5	0
id0073853	1	0	5	0
id0097270	1	0	5	0
id0134178	1	0	5	0
id0158607	1	0	5	0
id0222163	1	0	5	0
id0223506	1	0	5	0
id0238475	1	0	5	0
id0251912	1	0	5	0
id0302997	1	0	5	0
id0346388	1	0	5	0
id0390825	1	0	5	0
id0407642	1	0	5	0
id0493775	1	0	5	0
id0000197	1	0	4	0
id0008211	1	0	4	0
id0013013	1	0	4	0
id0015214	1	0	4	0
id0027093	1	0	4	0
id0031955	1	0	4	0
id0064994	1	0	4	0
id0070207	1	0	4	0
id0074012	1	0	4	0
id0084714	1	0	4	0
id0094438	1	0	4	0
id0112273	1	0	4	0
id0154889	1	0	4	0
id0165303	1	0	4	0
id0178472	1	0	4	0
id0195434	1	0	4	0
id0208197	1	0	4	0
id0211525	1	0	4	0
id0224565	1	0	4	0
id0234072	1	0	4	0
id0280908	1	0	4	0
id0301903	1	0	4	0
id0307237	1	0	4	0
id0321301	1	0	4	0
id0353486	1	0	4	0
id0371682	1	0	4	0
id0381898	1	0	4	0
id0390566	1	0	4	0
id0402823	1	0	4	0
id0437347	1	0	4	0
id0476948	1	0	4	0
id0484714	1	0	4	0
id0491012	1	0	4	0
id0508234	1	0	4	0
id0113371	1	1	3	0
id0190361	1	1	3	0
id0065066	1	0	3	0
id0071140	1	0	3	0
id0077586	1	0	3	0
id0111702	1	0	3	0
id0112737	1	0	3	0
id0126337	1	0	3	0
id0135610	1	0	3	0
id0173246	1	0	3	0
id0177044	1	0	3	0
id0193951	1	0	3	0
id0201057	1	0	3	0
id0233299	1	0	3	0
id0245925	1	0	3	0
id0263817	1	0	3	0
id0268300	1	0	3	0
id0291590	1	0	3	0
id0305759	1	0	3	0
id0328218	1	0	3	0
id0344035	1	0	3	0
id0346400	1	0	3	0
id0387358	1	0	3	0
id0392651	1	0	3	0
id0395484	1	0	3	0
id0416547	1	0	3	0
id0416647	1	0	3	0
id0418672	1	0	3	0
id0440088	1	0	3	0
id0446351	1	0	3	0
id0454436	1	0	3	0
id0481649	1	0	3	0
id0491853	1	0	3	0
id0497265	1	0	3	0
id0497782	1	0	3	0
id0506544	1	0	3	0
id0529123	1	0	3	0
id0009167	1	1	2	0
id0133961	1	1	2	0
id0009717	1	0	2	0
id0011926	1	0	2	0
id0031013	1	0	2	0
id0032162	1	0	2	0
id0033089	1	0	2	0
id0037873	1	0	2	0
id0073835	1	0	2	0
id0088200	1	0	2	0
id0089840	1	0	2	0
id0095639	1	0	2	0
id0103991	1	0	2	0
id0120135	1	0	2	0
id0120210	1	0	2	0
id0130800	1	0	2	0
id0151801	1	0	2	0
id0180036	1	0	2	0
id0182651	1	0	2	0
id0200954	1	0	2	0
id0212427	1	0	2	0
id0219680	1	0	2	0
id0245976	1	0	2	0
id0255380	1	0	2	0
id0256678	1	0	2	0
id0258830	1	0	2	0
id0284493	1	0	2	0
id0312983	1	0	2	0
id0327265	1	0	2	0
id0338925	1	0	2	0
id0371477	1	0	2	0
id0384923	1	0	2	0
id0392929	1	0	2	0
id0403868	1	0	2	0
id0412050	1	0	2	0
id0415129	1	0	2	0
id0415672	1	0	2	0
id0417155	1	0	2	0
id0443772	1	0	2	0
id0448189	1	0	2	0
id0454733	1	0	2	0
id0456427	1	0	2	0
id0469181	1	0	2	0
id0475619	1	0	2	0
id0500448	1	0	2	0
id0506040	1	0	2	0
id0516537	1	0	2	0
id0516708	1	0	2	0
id0528182	1	0	2	0
id0530755	1	0	2	0
id0533468	1	0	2	0
id0537821	1	0	2	0
id0204798	1	1	1	0
id0002098	1	0	1	0
id0009470	1	0	1	0
id0011768	1	0	1	0
id0016372	1	0	1	0
id0017715	1	0	1	0
id0025026	1	0	1	0
id0034781	1	0	1	0
id0051099	1	0	1	0
id0071624	1	0	1	0
id0087076	1	0	1	0
id0097146	1	0	1	0
id0097459	1	0	1	0
id0101265	1	0	1	0
id0103313	1	0	1	0
id0128748	1	0	1	0
id0142861	1	0	1	0
id0146083	1	0	1	0
id0151924	1	0	1	0
id0157936	1	0	1	0
id0158922	1	0	1	0
id0161370	1	0	1	0
id0167050	1	0	1	0
id0169315	1	0	1	0
id0190381	1	0	1	0
id0198944	1	0	1	0
id0227584	1	0	1	0
id0228329	1	0	1	0
id0257577	1	0	1	0
id0271540	1	0	1	0
id0279054	1	0	1	0
id0281783	1	0	1	0
id0305275	1	0	1	0
id0311963	1	0	1	0
id0327398	1	0	1	0
id0338017	1	0	1	0
id0340749	1	0	1	0
id0348921	1	0	1	0
O57	1	0	1	0
id0361509	1	0	1	0
id0365673	1	0	1	0
id0381443	1	0	1	0
id0390752	1	0	1	0
id0398169	1	0	1	0
id0424627	1	0	1	0
id0431488	1	0	1	0
id0441758	1	0	1	0
id0450044	1	0	1	0
id0460689	1	0	1	0
id0470959	1	0	1	0
id0491765	1	0	1	0
id0492308	1	0	1	0
id0508254	1	0	1	0
id0508543	1	0	1	0
id0528989	1	0	1	0
id0532493	1	0	1	0
id0534985	1	0	1	0
id0540551	1	0	1	0
id0392706	1	31	0	0
id0437034	1	20	0	0
id0207999	1	18	0	0
id0473782	1	18	0	0
id0036376	1	17	0	0
id0043216	1	15	0	0
id0122668	1	15	0	0
id0430600	1	15	0	0
id0007877	1	13	0	0
id0069992	1	13	0	0
id0178150	1	13	0	0
id0473090	1	13	0	0
id0329345	1	12	0	0
id0385072	1	12	0	0
id0388450	1	12	0	0
id0128041	1	11	0	0
id0135581	1	11	0	0
id0400516	1	11	0	0
id0487298	1	11	0	0
id0501015	1	11	0	0
id0510861	1	11	0	0
id0525197	1	11	0	0
id0001357	1	10	0	0
id0281918	1	10	0	0
id0291578	1	10	0	0
id0380648	1	10	0	0
id0015424	1	9	0	0
id0078426	1	9	0	0
id0112874	1	9	0	0
id0267814	1	9	0	0
id0275245	1	9	0	0
id0298169	1	9	0	0
id0355788	1	9	0	0
id0360564	1	9	0	0
id0454201	1	9	0	0
id0213425	1	6	0	0
id0392428	1	6	0	0
id0395966	1	6	0	0
id0404408	1	5	0	0
id0410221	1	5	0	0
id0319231	1	4	0	0
id0467108	1	4	0	0
id0104334	1	3	0	0
id0104707	1	3	0	0
id0137787	1	3	0	0
id0160165	1	3	0	0
id0229070	1	3	0	0
id0259112	1	3	0	0
id0341579	1	3	0	0
id0519335	1	3	0	0
id0087617	1	2	0	0
id0102215	1	2	0	0
id0119846	1	2	0	0
id0169479	1	2	0	0
O9A	1	2	0	0
id0347274	1	2	0	0
id0365029	1	2	0	0
id0386870	1	2	0	0
id0432440	1	2	0	0
id0494642	1	2	0	0
id0517258	1	2	0	0
id0003855	1	1	0	0
id0018922	1	1	0	0
id0019200	1	1	0	0
O160	1	1	0	0
id0050079	1	1	0	0
id0058343	1	1	0	0
id0076029	1	1	0	0
id0079184	1	1	0	0
id0087022	1	1	0	0
id0097637	1	1	0	0
id0130527	1	1	0	0
id0136859	1	1	0	0
id0160755	1	1	0	0
id0178337	1	1	0	0
id0210126	1	1	0	0
id0235862	1	1	0	0
id0256309	1	1	0	0
id0312012	1	1	0	0
id0313672	1	1	0	0
id0331258	1	1	0	0
id0338538	1	1	0	0
id0375491	1	1	0	0
id0407687	1	1	0	0
id0413631	1	1	0	0
id0514257	1	1	0	0
id0539351	1	1	0	0
id0001565	1	0	0	0
id0010094	1	0	0	0
id0015592	1	0	0	0
id0018544	1	0	0	0
id0018598	1	0	0	0
id0032107	1	0	0	0
id0032758	1	0	0	0
id0032986	1	0	0	0
id0034379	1	0	0	0
id0035818	1	0	0	0
id0037280	1	0	0	0
id0041992	1	0	0	0
id0047779	1	0	0	0
id0053801	1	0	0	0
id0055182	1	0	0	0
id0061045	1	0	0	0
id0061394	1	0	0	0
id0066330	1	0	0	0
id0068939	1	0	0	0
id0072091	1	0	0	0
id0072429	1	0	0	0
id0073002	1	0	0	0
id0074242	1	0	0	0
id0076557	1	0	0	0
id0077184	1	0	0	0
id0077659	1	0	0	0
O153B	1	0	0	0
id0083103	1	0	0	0
id0084191	1	0	0	0
id0086760	1	0	0	0
id0088459	1	0	0	0
id0094425	1	0	0	0
id0095267	1	0	0	0
id0099765	1	0	0	0
id0099962	1	0	0	0
id0103151	1	0	0	0
id0109365	1	0	0	0
id0114543	1	0	0	0
id0129104	1	0	0	0
id0131123	1	0	0	0
id0132836	1	0	0	0
id0133176	1	0	0	0
id0133576	1	0	0	0
id0141298	1	0	0	0
id0141546	1	0	0	0
id0145773	1	0	0	0
id0148013	1	0	0	0
id0154491	1	0	0	0
id0156813	1	0	0	0
id0157188	1	0	0	0
id0159274	1	0	0	0
id0159535	1	0	0	0
id0169462	1	0	0	0
id0171334	1	0	0	0
id0172961	1	0	0	0
id0179483	1	0	0	0
id0180861	1	0	0	0
id0181126	1	0	0	0
id0183143	1	0	0	0
id0183382	1	0	0	0
id0194150	1	0	0	0
id0206178	1	0	0	0
id0210432	1	0	0	0
id0214231	1	0	0	0
id0222455	1	0	0	0
id0229693	1	0	0	0
id0233556	1	0	0	0
id0239580	1	0	0	0
id0240480	1	0	0	0
id0246454	1	0	0	0
id0248935	1	0	0	0
id0250938	1	0	0	0
id0252536	1	0	0	0
id0257502	1	0	0	0
id0259271	1	0	0	0
id0259884	1	0	0	0
id0260482	1	0	0	0
id0262652	1	0	0	0
O16	1	0	0	0
id0269788	1	0	0	0
id0270291	1	0	0	0
id0271882	1	0	0	0
id0279436	1	0	0	0
id0281534	1	0	0	0
id0281800	1	0	0	0
id0285751	1	0	0	0
id0289845	1	0	0	0
id0298082	1	0	0	0
id0303726	1	0	0	0
id0304417	1	0	0	0
id0310597	1	0	0	0
[truncated: 957 more rows]
