# Supplementary material for: Culture independent analysis using gnd as a target gene to assess Escherichia coli diversity and community structure
Source: Sci Rep. 2017 Apr 12;7:841. doi: 10.1038/s41598-017-00890-6 (PMC5429811; doi:10.1038/s41598-017-00890-6)
Supplement: Supplementary file 4 — Supplementary Table 6 [file 41598_2017_890_MOESM4_ESM.xls]

## Sheet: Tab5_no_error_abundance
Supplementary Table 6 | Post EC model relative abundance of reads from 20 animals/80 libraries at sequence quality threshold of P = 0.015. Post EC model relative abundance of reads from 20 animals/80 libraries at sequence quality threshold of P = 0.015.
serogroup	Total reads	Number of libraries	92_por	92_pob	92_pre	92_fec	94_por	94_pob	94_pre	94_fec	96_por	96_pob	96_pre	96_fec	99_por	99_pob	99_pre	99_fec	100_por	100_pob	100_pre	100_fec	111_por	111_pob	111_pre	111_fec	112por	112_pob	112_pre	112_fec	116_por	116_pob	116_pre	116_fec	117_por	117_pob	117_pre	117_fec	118_por	118_pob	118_pre	118_fec	119_por	119_pob	119_pre	119_fec	131_por	131_pob	131_pre
O153A	17660	65	22	17	44	30	445	917	105	8	22	16	2	0	4	3	1	0	1502	1611	935	8	255	323	170	51	50	48	44	27	234	216	192	146	106	75	115	10	420	450	1691	165	0	0	0	0	924	1108	725
O90A	17053	69	114	196	112	145	0	6	1	5	0	0	0	0	1	1	0	0	393	531	228	152	62	106	35	58	66	121	19	13	0	1	1	0	1014	1388	338	557	105	180	348	43	0	1	2	1	328	533	141
O123A	14277	60	5	5	13	13	1719	1973	1074	221	0	0	0	0	111	39	75	9	0	0	0	0	4	1	2	3	240	244	66	51	1	1	0	0	173	154	180	8	3	0	27	4	18	11	17	5	19	13	16
id0021813	13679	64	70	67	196	117	1	5	0	4	22	18	6	0	0	1	1	0	8	21	7	2	1551	1128	1475	1076	51	74	12	2	14	26	16	17	415	539	259	197	284	352	1122	103	2	5	1	1	43	47	34
O2D	12735	73	67	71	45	58	2	1	0	0	107	92	28	2	66	68	64	22	6	7	2	1	612	522	381	480	71	75	9	9	580	476	1947	1876	5	18	5	7	304	324	1215	482	95	71	156	46	303	295	174
O45B	11837	27	0	0	1	0	0	0	1	0	0	0	0	0	1	1	0	0	0	0	0	0	3	4	0	2	879	1012	161	96	2602	3430	1249	2179	59	69	39	11	5	4	12	0	0	0	0	0	5	9	0
O17	9610	54	35	36	68	28	0	7	1	0	3204	3223	2383	258	1	1	0	1	38	78	23	1	0	1	1	2	9	11	8	6	0	1	5	6	2	2	2	0	0	0	10	3	0	0	0	0	1	3	4
id0019251	9304	51	3	6	7	1	0	0	1	0	0	0	0	0	0	0	0	0	32	34	10	1	165	253	104	108	1	0	0	0	4	1	1	0	0	0	0	1	25	46	76	1	0	1	3	0	346	410	204
O9B	7460	41	1611	2256	1094	566	0	0	0	0	0	0	0	0	0	0	0	0	0	1	0	0	41	122	9	13	0	1	0	0	0	0	0	0	0	0	0	0	196	397	115	12	0	0	0	0	8	22	9
OND	6872	54	150	200	184	43	0	5	0	1	64	52	5	0	0	0	0	0	7	4	2	0	3	5	0	3	17	24	0	0	0	0	2	3	1	1	3	0	2	0	70	17	55	102	15	3	21	32	9
O176	6536	46	18	11	61	46	0	0	2	0	1	0	0	0	0	0	0	0	65	57	85	1	1	1	1	0	72	89	2197	1660	0	1	1	1	0	0	0	0	0	0	0	0	0	0	0	0	2	1	6
id0031924	4334	27	1	1	0	0	182	287	56	18	0	0	0	0	79	115	75	10	0	0	0	0	46	14	24	10	0	0	0	0	0	0	0	0	0	0	0	0	0	0	29	0	1248	455	635	48	0	0	1
O109C	2520	30	0	1	0	1	0	0	0	0	0	0	0	0	240	277	160	71	0	0	0	0	0	0	0	0	0	0	0	0	0	0	0	0	148	217	57	36	1	0	1	1	225	323	422	193	1	3	0
O121B	2306	24	0	1	2	1	0	0	0	0	0	0	0	0	0	0	0	0	0	0	0	0	6	4	1	8	0	0	0	1	0	0	0	0	0	0	0	0	0	0	0	0	0	0	0	0	1	3	2
id0024924	2293	16	0	0	0	0	0	0	0	0	0	0	0	0	0	0	0	0	0	0	0	0	0	0	0	0	0	0	0	0	0	0	0	0	0	0	0	0	44	47	68	4	0	0	0	0	0	0	0
O32	2200	47	0	4	2	0	4	1	0	0	0	0	0	0	0	0	0	0	53	95	0	0	29	59	3	2	9	21	1	1	0	0	0	0	0	0	0	0	24	32	40	5	0	0	0	0	21	92	13
id0013376	2114	38	64	72	126	95	0	0	0	0	0	0	0	0	0	1	0	0	0	0	0	0	1	2	0	0	1	0	0	0	0	0	0	0	0	0	0	0	8	3	25	2	0	0	0	0	2	1	2
id0016527	1655	10	0	0	0	0	0	0	0	0	0	0	0	0	0	0	0	0	0	0	0	0	0	0	0	2	0	0	0	0	0	0	0	0	0	0	0	1	0	0	0	0	326	759	451	93	0	0	0
id0006357	1164	7	0	0	0	0	0	0	0	0	0	0	0	0	0	0	0	0	0	0	0	0	0	0	0	0	0	0	0	0	0	0	0	0	0	0	1	0	0	0	1	0	0	0	0	0	0	0	0
id0006380	1144	14	0	0	1	0	0	0	0	0	0	0	0	0	268	293	220	246	0	0	0	0	0	0	0	0	1	0	0	0	0	0	0	0	22	22	23	42	0	1	0	0	0	0	0	0	0	0	0
O57	938	24	0	2	1	0	0	0	0	0	0	0	0	0	0	0	0	0	1	0	0	0	1	0	0	0	0	0	0	0	0	0	0	0	0	0	0	0	2	2	4	0	0	0	0	0	2	4	0
O5A	934	34	1	2	2	0	0	3	0	0	0	0	0	0	1	0	0	0	0	1	0	0	1	1	1	0	1	1	0	0	0	0	0	0	0	0	0	0	124	180	247	45	0	0	0	0	0	0	1
O6F	754	9	0	0	0	0	0	0	0	0	0	0	0	0	198	261	155	129	0	0	0	0	0	0	0	0	0	0	0	0	0	0	0	0	0	0	0	0	0	0	0	0	0	0	0	0	2	3	0
O70B	677	19	0	0	0	0	0	0	0	0	0	0	0	0	0	0	0	0	0	0	0	0	28	18	17	80	0	0	0	0	0	0	0	0	0	0	0	0	0	0	0	0	1	0	1	0	11	5	31
O15B	643	39	43	73	37	28	0	0	0	0	0	0	0	0	0	0	0	0	0	1	0	0	4	6	3	2	68	153	12	14	1	0	0	0	1	0	0	0	1	1	9	1	11	12	2	0	0	0	5
O149B	640	12	0	0	0	0	0	0	0	0	0	0	0	0	221	165	156	77	0	0	0	0	0	0	0	0	0	0	0	0	0	0	0	0	0	0	0	1	2	3	3	0	0	0	0	0	0	0	0
O160	637	16	0	0	0	0	0	0	0	0	0	0	0	0	0	0	0	0	0	0	0	0	0	1	1	0	91	117	14	6	0	0	0	0	0	0	0	0	89	125	157	17	0	0	0	0	0	1	0
O16	562	41	3	4	1	2	0	0	0	0	0	0	0	0	0	0	0	0	0	0	0	0	3	4	2	1	1	0	1	0	0	0	0	0	1	1	0	0	18	25	50	8	0	0	0	0	56	76	19
O70A	517	19	0	0	1	0	0	0	0	0	0	0	0	0	0	0	0	0	0	0	0	0	0	2	0	1	1	0	0	0	0	0	0	0	2	3	0	0	1	1	3	0	0	0	0	0	0	4	0
O113	498	40	0	1	0	0	0	1	0	0	4	2	0	0	0	0	0	0	5	4	0	0	6	17	0	0	15	27	3	1	0	0	0	0	51	56	10	7	3	13	21	1	0	0	0	0	33	75	1
O91D	439	29	0	1	0	1	0	0	0	0	0	0	0	0	0	0	0	0	1	0	0	0	0	3	0	0	0	1	0	0	0	0	0	0	1	0	0	0	28	51	47	2	0	0	0	0	0	1	0
O46B	408	21	0	0	3	0	1	0	0	0	0	0	0	0	0	0	0	0	0	0	1	0	1	1	0	0	136	190	30	14	0	0	0	0	0	0	0	0	2	1	5	2	0	0	0	0	2	1	0
id0017255	347	24	0	0	0	0	63	137	11	1	1	0	0	0	0	0	0	0	0	0	0	0	2	5	0	1	0	4	1	0	0	0	0	0	0	0	0	0	4	10	9	2	0	0	0	0	31	36	4
id0035009	310	25	0	0	0	0	0	0	0	0	0	0	0	0	3	1	1	1	0	0	0	0	4	4	0	0	4	2	0	0	0	0	0	0	0	0	0	0	0	3	4	0	0	0	0	0	1	0	1
O9A	298	14	0	0	0	0	0	0	0	0	0	0	0	0	0	0	0	0	0	0	0	0	0	0	0	0	0	0	0	0	0	0	0	0	1	1	0	0	0	1	0	0	0	0	0	0	0	0	0
O43	268	31	0	0	1	1	2	30	0	0	1	0	0	0	2	3	1	4	0	0	0	0	0	0	0	0	4	5	1	0	0	0	0	0	0	0	0	0	14	22	25	7	0	0	0	0	52	42	26
O26B	265	15	0	0	1	0	0	0	0	0	0	0	0	0	0	0	0	0	0	0	0	0	0	0	0	0	0	1	0	0	0	0	0	0	0	0	0	0	0	1	3	0	0	0	0	0	3	3	0
O11	249	26	29	37	38	10	0	0	0	0	1	0	0	0	0	0	0	0	0	0	0	0	0	0	0	0	1	0	0	0	0	0	0	0	0	0	0	0	1	2	3	1	0	0	0	0	17	33	8
O159	245	10	0	0	0	0	0	0	1	0	0	0	0	0	0	0	0	0	0	0	0	0	0	0	0	0	1	3	0	0	0	0	0	0	0	0	0	0	0	0	1	0	0	0	0	0	0	0	0
O62	202	30	0	0	0	0	0	0	0	0	0	0	0	0	0	0	0	0	0	0	2	0	2	1	0	0	4	4	0	0	0	0	0	0	0	0	0	1	19	8	15	4	0	0	0	0	0	4	0
O14	182	38	4	16	11	6	0	0	0	0	2	3	0	0	0	0	0	0	0	0	0	0	1	2	0	0	0	8	0	0	1	2	0	0	0	0	0	0	1	2	2	1	0	0	0	0	0	2	3
O13	173	35	1	0	0	1	0	0	0	0	0	0	0	0	0	0	0	0	0	1	1	0	5	9	4	5	9	12	0	0	0	0	0	0	0	0	0	0	2	8	8	3	0	0	0	0	4	3	0
O91E	170	30	0	1	1	0	0	0	0	0	0	0	0	0	0	0	0	0	3	0	0	0	0	3	0	1	6	3	2	2	0	0	0	0	0	2	0	0	0	0	10	1	0	0	0	0	13	27	6
O15	156	26	3	16	7	2	0	0	0	0	0	0	0	0	0	0	0	0	1	0	0	0	2	0	0	0	2	1	0	0	0	0	0	0	0	0	0	0	0	0	0	0	0	0	0	0	0	0	17
O84	138	7	0	0	0	0	0	0	0	0	0	1	0	0	0	0	0	0	0	0	0	0	0	1	0	0	0	0	0	0	0	0	0	0	0	0	0	0	0	0	0	0	0	0	0	0	32	101	1
O37	121	7	0	0	0	0	0	0	0	0	0	0	0	0	0	0	0	0	0	0	0	0	0	0	0	0	0	0	0	0	0	0	0	0	0	0	0	0	0	1	2	0	0	0	0	0	0	0	0
O107	115	14	1	0	0	0	0	0	0	0	0	0	0	0	0	0	0	0	0	0	0	0	3	2	0	0	0	0	0	0	0	0	0	0	0	0	0	0	0	0	0	0	0	0	0	0	0	1	0
id0011511	114	11	0	2	2	1	0	0	0	0	37	37	29	2	0	0	0	0	0	1	0	0	0	0	0	0	0	0	0	0	0	0	0	0	0	0	0	0	0	0	1	0	0	0	0	0	0	0	1
O36	109	17	0	0	0	0	0	0	0	0	0	0	0	0	0	0	0	0	0	0	0	0	0	1	1	1	1	0	0	0	0	0	0	0	0	0	0	0	8	14	12	0	0	0	0	0	0	1	3
O71A	93	22	0	0	0	0	0	0	0	0	0	0	0	0	0	0	0	0	1	1	0	0	1	0	0	0	1	2	0	0	0	0	0	0	2	2	1	1	0	1	11	2	2	9	1	0	6	15	30
O123B	92	14	0	0	0	0	0	0	0	0	0	0	0	0	0	0	0	0	0	0	0	0	0	0	0	0	0	0	0	0	0	0	0	0	0	2	0	0	3	7	19	0	4	4	12	4	0	0	0
O38B	84	6	0	0	0	0	0	0	0	0	0	0	0	0	0	0	0	0	0	0	0	0	0	0	0	0	28	37	13	3	0	0	0	0	0	0	0	0	0	0	0	0	0	1	0	0	0	2	0
O119A	84	4	0	0	0	0	0	0	0	0	0	0	0	0	0	0	0	0	0	0	0	0	0	0	0	0	0	0	0	0	0	0	0	0	0	0	0	0	0	0	0	0	0	0	0	0	0	0	0
id0027564	79	16	0	0	0	0	0	0	0	0	0	0	0	0	0	0	0	0	0	0	0	0	0	1	0	0	1	0	1	0	0	0	0	0	0	0	1	0	1	7	11	0	0	0	0	0	4	9	1
O153C	77	10	0	0	0	0	0	0	0	0	0	0	0	0	0	0	0	0	0	0	0	0	0	0	0	0	1	1	0	1	0	0	0	0	0	0	0	0	0	0	0	0	0	0	0	0	0	1	0
id0031845	76	17	0	0	0	0	0	0	0	0	0	0	0	0	0	0	0	0	0	0	0	0	0	0	0	0	0	1	0	0	0	0	0	0	0	0	0	0	3	4	10	1	0	0	0	0	0	0	0
O51B	73	18	0	0	0	0	0	0	0	0	0	0	0	0	0	0	0	0	2	0	0	0	0	0	0	0	1	2	0	0	0	0	0	0	0	0	0	0	8	2	11	2	0	0	0	0	4	10	2
id0037261	70	22	0	0	1	0	0	1	0	0	0	0	0	0	0	0	0	0	0	0	0	0	1	2	0	0	1	2	0	0	0	0	0	0	2	0	0	0	0	0	0	0	0	0	0	0	1	1	0
id0036786	69	4	0	0	0	0	0	0	0	0	0	0	0	0	0	0	0	0	0	0	0	0	0	0	0	0	0	0	0	0	0	0	0	0	0	0	0	0	12	18	36	3	0	0	0	0	0	0	0
O30	68	12	22	20	9	2	0	0	0	0	0	0	0	0	0	0	0	0	0	0	0	0	0	0	0	0	0	0	0	0	0	0	0	0	0	0	1	0	4	1	0	0	0	0	0	0	0	0	0
O103B	67	15	0	0	0	0	0	0	0	1	0	0	0	0	0	0	0	0	0	0	0	0	0	0	0	0	2	5	2	0	0	0	0	0	0	0	0	0	0	0	0	0	0	0	0	0	2	1	0
id0020252	62	4	0	0	0	0	0	0	0	0	0	0	0	0	0	0	0	0	0	0	0	0	0	0	0	0	0	0	0	0	0	0	0	0	0	0	0	0	8	9	41	4	0	0	0	0	0	0	0
id0030274	60	14	0	0	2	0	0	0	0	0	0	0	0	0	0	0	0	0	0	0	1	0	0	0	0	0	6	1	19	13	0	0	0	0	0	0	0	0	0	0	0	0	0	0	0	0	0	0	0
O156C	59	21	0	0	0	0	0	0	0	0	0	0	0	0	0	0	0	0	0	0	0	0	2	5	0	0	0	2	0	1	0	0	0	0	0	0	0	0	2	10	4	0	0	0	0	0	1	1	0
id0036185	58	16	0	1	0	0	0	1	0	0	0	0	0	0	0	0	0	0	0	0	0	0	0	0	0	0	0	2	0	0	0	0	0	0	0	0	0	0	2	11	10	0	1	0	0	0	1	1	0
id0031642	57	5	0	0	0	0	0	0	0	0	0	0	0	0	0	0	0	0	0	0	0	0	0	0	0	0	1	0	0	0	0	0	0	0	0	0	0	0	0	0	0	0	0	0	0	0	0	0	0
id0038816	53	11	0	0	0	0	0	0	0	0	0	0	0	0	0	0	0	0	0	0	0	0	1	4	0	1	0	1	0	0	0	0	0	0	20	13	3	5	0	0	0	0	0	0	0	0	0	0	0
id0017737	52	10	0	0	0	0	0	0	0	0	0	0	0	0	0	0	0	0	0	0	0	0	1	3	0	0	1	5	0	0	0	0	0	0	0	0	1	0	0	0	0	0	0	0	0	0	0	1	0
O98	51	4	0	0	0	0	0	0	0	0	0	0	0	0	0	0	0	0	0	0	0	0	0	0	0	0	0	0	0	0	0	0	0	0	0	0	0	0	5	5	34	7	0	0	0	0	0	0	0
id0036825	48	10	0	0	0	0	0	0	0	0	0	0	0	0	0	0	0	0	0	0	0	0	0	0	0	0	9	10	2	0	0	0	0	0	0	0	0	0	0	0	0	0	0	0	0	0	5	10	5
id0000225	48	6	0	0	0	0	0	0	0	0	0	0	0	0	0	0	0	0	0	0	0	0	0	0	0	0	0	0	0	0	0	0	0	0	0	0	0	0	0	0	0	0	0	0	0	0	0	0	0
id0023392	47	13	0	0	0	0	0	0	0	0	0	0	0	0	0	0	0	0	0	0	0	0	0	1	0	0	1	1	0	0	0	0	0	0	0	0	0	0	0	2	0	0	0	0	0	0	0	1	0
O3	45	8	0	0	0	0	0	0	0	0	0	0	0	0	0	0	0	0	0	0	0	0	0	0	0	0	0	0	0	0	0	0	0	0	0	0	0	0	4	16	12	0	0	0	0	0	0	1	0
id0030717	45	13	0	0	0	0	0	0	0	0	0	0	0	0	0	0	0	0	4	4	0	0	1	0	0	0	0	0	0	0	0	0	0	1	2	3	0	0	2	1	0	0	0	0	0	0	1	7	0
O115B	42	5	0	0	0	0	0	0	0	0	0	0	0	0	0	0	0	0	0	0	0	0	0	0	0	0	0	0	0	0	0	0	0	0	0	0	0	0	0	0	0	0	0	0	0	0	0	0	0
O140	40	4	0	0	0	0	0	0	0	0	0	0	0	0	0	0	0	0	0	0	0	0	0	0	0	0	0	0	0	0	0	0	0	0	0	0	0	0	0	0	0	0	0	0	0	0	0	0	0
id0028470	39	13	0	0	0	0	0	0	0	0	0	0	0	0	0	0	0	0	0	0	0	0	0	0	0	0	0	2	0	0	0	0	0	0	0	0	0	0	4	4	2	0	0	0	0	0	0	1	2
O88B	38	8	0	0	0	0	0	0	0	0	0	0	0	0	0	0	0	0	0	0	0	0	0	0	0	0	1	0	0	0	0	0	0	0	9	12	6	6	0	0	0	0	0	0	0	0	0	0	0
id0011600	37	17	0	0	0	0	0	0	0	0	0	0	0	0	0	0	0	0	0	0	0	0	1	2	0	0	1	0	0	0	0	0	0	0	0	0	0	0	0	0	2	0	0	0	0	0	0	0	0
id0030461	36	13	0	0	0	0	0	0	0	0	0	0	0	0	0	0	0	0	4	4	0	0	0	0	0	0	0	0	0	0	0	0	1	1	0	3	0	0	0	1	2	0	0	0	0	0	2	2	0
id0015317	36	12	0	1	0	0	0	0	0	0	0	0	0	0	0	0	0	0	0	0	0	0	0	0	0	0	1	0	0	0	0	0	0	0	0	0	0	0	0	2	4	0	0	0	0	0	0	6	1
O8D	34	9	0	0	0	0	0	0	0	0	0	0	0	0	0	0	0	0	0	0	0	0	0	0	0	0	0	0	0	0	0	0	0	0	1	2	0	3	0	0	0	0	0	0	0	0	0	0	0
id0038081	31	11	0	0	0	0	0	0	0	0	0	0	0	0	0	0	0	0	1	4	0	0	0	0	0	0	0	0	0	0	0	0	0	0	2	1	0	0	0	3	1	1	0	0	0	0	3	2	0
O66	30	11	0	0	0	0	0	0	0	0	0	0	0	0	0	0	0	0	0	0	0	0	0	0	0	0	0	0	0	0	0	0	0	0	0	0	3	0	2	5	10	0	0	0	0	0	0	0	0
id0027620	29	14	0	0	0	0	5	4	0	0	0	1	0	0	0	0	0	0	0	0	0	0	0	1	0	0	0	0	0	0	0	0	1	1	0	1	0	0	3	2	0	0	0	0	0	0	1	4	0
id0010054	29	6	0	0	0	0	0	0	0	0	0	0	0	0	0	0	0	0	0	0	0	0	0	0	0	0	0	0	0	0	0	0	0	0	0	0	0	0	0	2	5	0	0	0	0	0	0	0	0
id0037495	27	3	0	0	0	0	0	0	0	0	0	0	0	0	0	0	0	0	0	0	0	0	0	0	0	0	0	0	0	0	0	0	0	0	0	0	0	0	0	0	0	0	0	0	0	0	0	0	0
id0014734	27	3	0	0	0	0	0	0	0	0	0	0	0	0	0	0	0	0	0	0	0	0	0	0	0	0	0	0	0	0	0	0	0	0	0	0	0	0	0	0	0	0	0	0	0	0	0	0	0
O146B	26	6	0	0	0	0	0	0	0	0	0	0	0	0	0	0	0	0	0	0	0	0	0	0	0	0	0	0	0	0	0	0	0	0	0	0	0	0	5	10	6	0	0	0	0	0	2	2	0
id0033416	26	14	0	0	0	0	0	0	0	0	0	0	0	0	0	0	0	0	0	0	0	0	1	1	0	1	2	3	0	0	0	0	0	0	0	0	0	0	0	0	1	0	0	0	0	0	6	2	2
id0018949	26	15	0	0	0	0	0	0	0	0	0	0	1	0	0	0	0	0	1	0	0	0	1	0	0	0	9	1	0	0	0	0	0	0	0	0	0	0	0	0	0	0	0	0	0	0	0	0	0
id0017589	26	10	0	0	0	0	0	0	0	0	0	0	0	0	0	0	0	0	2	2	0	0	1	3	0	0	0	0	0	0	0	1	0	0	0	2	0	0	0	0	0	0	0	0	0	0	1	4	0
id0014427	25	7	0	0	0	0	0	0	0	0	0	0	0	0	0	0	0	0	5	1	0	0	0	0	0	0	0	0	0	0	0	0	0	0	0	0	0	0	1	0	0	0	0	0	0	0	2	2	0
id0019519	24	9	0	0	0	0	0	0	0	0	0	0	0	0	0	0	0	0	0	0	0	0	0	0	0	0	0	0	0	0	0	0	0	0	5	2	0	0	0	0	0	0	0	0	0	0	0	1	0
id0017504	24	12	0	0	0	0	0	0	0	0	0	0	0	0	0	0	0	0	0	0	0	0	1	0	0	1	0	1	0	0	0	0	0	0	3	8	0	0	1	2	0	0	0	0	0	0	0	1	0
id0017227	24	7	0	1	0	0	0	0	0	0	0	0	0	0	0	0	0	0	0	0	0	0	0	0	0	0	0	0	0	0	0	0	0	0	0	0	0	0	1	0	1	0	0	0	0	0	0	0	0
O174C	23	9	0	0	1	0	0	0	0	0	0	0	0	0	0	0	0	0	0	0	0	0	1	12	0	0	2	3	0	0	0	0	0	0	0	0	0	0	0	1	1	0	0	0	0	0	0	1	0
O145A	23	5	0	0	0	0	0	0	0	0	0	0	0	0	0	0	0	0	0	0	0	0	0	0	0	0	0	0	0	0	0	0	0	0	0	0	0	0	5	5	11	1	0	0	0	0	0	0	0
id0036098	23	9	4	10	1	0	0	0	0	0	0	0	0	0	0	0	0	0	0	0	0	0	0	1	0	0	0	0	0	0	0	0	0	0	0	0	0	0	2	1	0	0	0	0	0	0	0	0	0
id0026488	21	9	0	0	0	0	0	0	0	0	0	0	0	0	0	0	0	0	0	0	0	0	0	2	0	0	0	0	0	0	0	0	0	0	0	0	0	0	0	0	0	0	0	0	0	0	3	2	0
id0002942	21	4	0	0	0	0	0	0	0	0	0	0	0	0	0	0	0	0	0	0	0	0	0	0	0	0	1	16	0	0	0	0	0	0	0	0	0	0	0	0	0	0	0	0	0	0	0	0	0
id0028752	20	4	0	0	0	0	0	0	0	0	0	0	0	0	0	0	0	0	0	0	0	0	0	0	0	0	0	0	0	0	0	0	0	0	0	0	0	0	1	1	16	2	0	0	0	0	0	0	0
id0025240	20	4	0	0	0	0	0	0	0	0	0	0	0	0	0	0	0	0	0	0	0	0	0	0	0	0	0	0	0	0	0	0	0	0	0	0	0	0	0	0	0	0	6	8	4	2	0	0	0
id0025175	20	3	0	0	0	0	0	0	0	0	0	0	0	0	0	0	0	0	0	0	0	0	0	0	0	0	0	0	0	0	0	0	0	0	0	0	0	0	0	0	0	0	0	0	0	0	0	0	0
O100	19	10	0	0	0	0	0	0	0	0	0	0	0	0	0	0	0	0	0	0	0	0	0	0	0	0	0	0	0	0	0	0	0	0	0	0	0	0	1	0	1	0	0	0	0	0	0	0	0
id0037989	19	8	1	10	0	0	0	0	0	0	0	0	0	0	0	0	0	0	0	0	0	0	1	0	0	0	0	0	0	0	0	0	0	0	0	0	0	0	2	2	0	0	0	0	0	0	0	1	0
id0020544	19	9	0	0	0	0	0	0	0	0	0	0	0	0	0	0	0	0	0	0	0	0	3	5	0	2	0	0	0	0	0	0	0	0	0	0	0	0	1	2	2	0	0	0	0	0	0	0	0
id0020436	19	4	0	0	0	0	0	0	0	0	0	0	0	0	0	0	0	0	0	0	0	0	0	0	0	0	0	0	0	0	0	0	0	0	0	0	0	0	3	8	7	0	0	0	0	0	0	0	0
O139B	18	10	0	1	0	1	0	0	0	0	0	0	0	0	0	0	0	0	0	0	0	0	0	0	0	0	2	4	1	0	0	0	0	0	0	0	0	0	0	0	0	0	0	0	0	0	0	1	0
id0030184	18	11	0	0	0	0	0	0	0	0	0	0	0	0	0	0	0	0	0	0	0	0	2	1	0	0	0	0	0	0	0	0	0	0	0	1	0	0	0	0	0	0	0	0	0	0	2	3	0
id0001049	18	5	0	0	0	0	0	0	0	0	0	0	0	0	0	0	0	0	0	0	0	0	0	0	0	0	0	3	2	0	0	0	0	0	0	0	0	0	0	0	9	3	0	0	0	0	0	0	0
id0025524	17	6	0	0	0	0	0	0	0	0	0	0	0	0	0	0	0	0	0	0	0	0	0	0	0	0	0	0	0	0	0	0	0	0	2	2	0	0	0	0	0	0	0	0	0	0	0	0	0
id0023661	17	8	0	0	0	0	3	0	0	0	0	0	0	0	0	1	0	0	0	0	0	0	0	0	0	0	0	0	0	0	0	0	0	0	2	5	0	0	0	0	0	0	0	0	0	1	0	0	0
id0014691	17	8	0	0	0	0	0	0	0	0	0	0	0	0	0	0	0	0	0	0	0	0	4	1	0	0	0	0	0	0	0	0	0	0	1	7	0	0	1	0	1	0	0	0	0	0	0	0	0
id0009550	17	6	0	0	0	0	0	0	0	0	0	0	0	0	0	0	0	0	0	0	0	0	0	0	0	0	0	0	0	0	0	0	0	0	1	1	0	0	0	0	0	0	0	0	0	0	0	1	2
id0005282	17	5	0	0	0	0	6	6	0	0	0	0	0	0	0	0	0	0	0	0	0	0	0	0	0	0	0	0	0	0	0	0	0	0	0	0	0	0	0	0	0	0	0	0	0	0	0	0	0
id0003486	17	9	0	0	0	0	0	0	0	0	0	0	0	0	0	0	0	0	0	0	0	0	0	0	0	0	0	0	0	0	0	0	0	0	1	0	0	0	1	1	0	0	0	0	0	0	0	1	1
O80	16	5	0	0	0	0	0	0	0	0	0	0	0	0	0	0	0	0	0	0	0	0	0	0	0	0	0	0	0	0	0	0	0	0	0	0	0	0	1	1	0	0	0	0	0	0	0	0	0
O23	16	4	0	0	0	0	0	0	0	0	0	0	0	0	0	0	0	0	0	0	0	0	0	0	0	0	0	1	0	0	0	0	0	0	0	0	0	0	0	0	0	0	0	0	0	0	0	0	1
O22A	16	10	2	1	2	0	0	0	0	0	0	0	0	0	0	0	0	0	0	0	0	0	1	0	0	0	0	4	1	0	0	0	0	0	0	0	0	0	0	0	0	0	0	0	0	0	1	0	0
O129B	16	6	0	0	0	0	0	0	0	0	0	0	0	0	0	0	0	0	0	0	0	0	0	0	0	0	0	4	0	0	0	0	0	0	2	4	0	0	0	0	0	0	0	0	0	0	0	0	0
id0034911	16	6	0	0	0	0	0	0	0	0	0	0	0	0	0	0	0	0	0	2	0	0	0	0	0	0	0	0	0	0	0	0	0	0	0	0	0	0	0	1	1	0	0	0	0	0	0	6	0
id0009395	16	3	0	0	0	0	0	0	0	0	0	0	0	0	0	0	0	0	0	0	0	0	0	0	0	0	0	0	0	0	0	0	0	0	0	0	0	0	0	0	0	0	0	0	0	0	0	0	0
id0030796	15	9	1	4	1	1	0	0	0	0	0	0	0	0	0	0	0	0	0	0	0	0	0	0	0	0	0	0	0	0	0	0	0	0	0	0	0	0	0	1	1	1	0	0	0	0	0	0	0
id0028740	15	5	0	0	0	0	0	0	0	0	0	0	0	0	0	0	0	0	0	0	0	0	0	0	0	0	0	0	0	0	0	0	0	0	2	2	6	3	0	0	2	0	0	0	0	0	0	0	0
id0024026	15	6	0	0	0	0	0	0	0	0	0	0	0	0	0	0	0	0	0	0	0	0	0	0	0	0	0	0	0	0	0	0	0	0	0	0	0	0	0	0	0	0	0	0	0	0	0	1	0
id0023159	15	4	0	11	0	0	0	0	0	0	0	0	0	0	0	0	0	0	0	0	0	0	0	0	0	0	0	0	0	0	0	0	0	0	0	0	0	0	2	1	0	0	0	0	0	0	0	0	0
id0012029	15	5	0	0	0	0	0	0	0	0	0	0	0	0	1	2	0	0	0	0	0	0	0	0	0	0	0	0	0	0	0	0	0	0	2	8	0	0	0	0	0	0	0	0	0	0	0	0	0
O10	14	8	1	0	0	0	0	0	0	0	0	0	0	0	0	0	0	0	0	0	0	0	0	0	0	0	5	1	0	1	0	0	0	0	0	0	3	1	0	0	0	0	0	0	0	0	0	0	0
id0036366	14	4	0	0	0	0	5	3	0	0	0	0	0	0	0	0	0	0	0	0	0	0	0	0	0	0	0	0	0	0	0	0	0	0	0	0	0	0	0	0	0	0	0	0	0	0	0	0	0
id0020793	14	9	0	0	0	0	0	0	0	0	0	0	0	0	0	0	0	0	0	1	0	0	1	0	0	0	0	0	0	0	0	0	0	0	0	3	0	0	1	1	1	0	0	0	0	0	0	0	0
id0015632	14	6	2	8	0	0	0	0	0	0	0	0	0	0	0	0	0	0	0	0	0	0	0	0	0	0	0	0	0	0	0	0	0	0	0	0	0	0	0	0	0	0	0	0	0	0	0	0	0
id0015475	14	6	0	0	0	0	3	6	2	0	0	0	0	0	0	0	0	0	0	0	0	0	0	0	0	0	0	1	0	0	0	0	0	0	0	0	0	0	0	0	0	0	0	0	0	0	1	1	0
id0000567	14	6	0	0	0	0	0	0	0	0	0	0	0	0	0	0	0	0	1	1	0	0	0	0	0	0	0	0	0	0	0	0	0	0	0	0	0	0	0	0	0	0	0	0	0	0	2	1	0
O53A	13	10	0	0	0	0	0	0	0	0	0	0	0	0	0	0	0	0	0	0	0	0	1	0	0	0	0	0	0	1	0	0	0	0	1	0	0	2	0	0	0	0	0	0	0	0	2	1	1
id0022891	13	5	0	0	0	0	0	0	0	0	0	0	0	0	0	0	0	0	0	0	0	0	0	0	0	0	0	0	0	0	0	0	0	0	0	0	0	0	0	0	0	0	0	0	0	0	1	2	0
id0003736	13	4	0	0	0	0	0	0	0	0	0	0	0	0	0	0	0	0	0	0	0	0	0	0	0	0	0	0	0	0	0	0	0	0	0	0	0	0	0	0	0	0	0	0	0	0	4	4	0
id0002321	13	4	0	0	0	0	0	0	0	0	1	1	0	0	0	0	0	0	0	0	0	0	0	0	0	0	0	0	0	0	0	0	0	0	0	0	0	0	0	0	0	0	0	0	0	0	0	0	0
O56	12	5	0	0	0	0	0	0	0	0	0	0	0	0	0	0	0	0	0	0	0	0	0	0	0	0	0	0	0	0	0	0	0	0	0	0	0	0	3	1	6	1	0	0	0	0	0	0	0
id0039189	12	7	0	0	0	0	0	0	0	0	0	0	0	0	0	1	0	0	0	0	0	0	0	0	0	0	0	0	0	0	0	0	0	0	1	1	0	0	0	0	0	0	0	0	0	0	0	0	0
id0035490	12	5	0	0	0	0	0	0	0	0	0	0	0	0	0	0	0	0	0	0	0	0	0	0	0	0	1	0	0	0	1	4	4	2	0	0	0	0	0	0	0	0	0	0	0	0	0	0	0
id0025790	12	4	0	0	0	1	0	0	0	0	0	0	0	0	0	0	0	0	0	0	0	0	0	0	0	0	0	0	0	0	0	0	0	0	0	0	0	0	0	0	0	0	0	0	0	0	0	0	0
id0011746	12	8	0	0	0	0	0	0	0	0	0	0	0	0	0	0	0	0	0	0	0	0	2	2	0	0	0	0	0	0	0	0	0	0	0	0	0	0	0	0	0	0	0	0	0	0	0	0	0
id0008952	12	8	0	0	0	0	0	0	0	0	0	0	0	0	0	0	0	0	0	0	0	0	2	2	0	0	0	0	0	0	0	0	0	0	1	3	0	0	0	0	0	0	0	0	0	0	0	0	0
id0000165	12	2	0	0	0	0	0	0	0	0	0	0	0	0	0	0	0	0	0	0	0	0	0	0	0	0	0	0	0	0	0	0	0	0	0	0	0	0	0	0	0	0	0	0	0	0	0	0	0
O187	11	9	0	0	0	0	0	0	0	0	0	0	0	0	0	0	0	0	0	0	0	0	1	1	0	0	1	1	0	0	0	0	0	0	0	0	0	0	0	0	1	0	0	0	0	0	2	0	0
O126A	11	3	0	0	0	0	0	0	0	0	0	0	0	0	0	0	0	0	0	0	0	0	0	0	0	0	0	0	0	0	0	0	0	0	0	0	0	0	2	0	0	0	0	0	0	0	0	0	0
id0036142	11	6	0	0	0	0	0	0	0	0	0	0	0	0	0	0	0	0	0	0	0	0	0	0	0	0	0	0	0	0	0	1	0	0	3	4	1	0	0	0	0	0	0	0	0	0	0	0	0
id0030392	11	5	0	0	0	0	0	0	0	0	0	0	0	0	0	0	0	0	0	0	0	0	0	0	0	0	1	1	0	0	0	2	2	5	0	0	0	0	0	0	0	0	0	0	0	0	0	0	0
id0028125	11	6	0	0	0	0	0	0	0	0	0	0	0	0	0	0	0	0	0	0	0	0	0	0	0	0	0	1	0	0	1	4	1	3	0	0	0	0	0	0	0	0	0	0	0	0	0	0	0
id0020381	11	6	0	0	0	0	0	0	0	0	0	0	0	0	0	0	0	0	0	0	0	0	0	0	0	0	0	0	0	0	0	0	0	0	0	0	0	0	0	1	0	0	0	0	0	0	0	1	0
id0016239	11	4	0	0	0	0	0	0	0	0	0	0	0	0	0	0	0	0	0	0	0	0	0	0	0	0	0	0	0	0	3	4	2	2	0	0	0	0	0	0	0	0	0	0	0	0	0	0	0
id0002348	11	9	0	0	0	0	0	0	0	0	0	0	0	0	0	0	0	0	0	0	0	0	0	0	0	0	2	1	0	0	0	0	0	0	2	1	0	0	0	1	1	0	0	0	0	0	0	0	0
id0035077	10	6	2	1	0	0	0	0	0	0	0	0	0	0	0	0	0	0	0	0	0	0	2	2	0	0	0	0	0	0	0	0	0	0	0	0	0	0	0	0	0	0	0	0	0	0	0	0	0
id0023567	10	5	0	0	0	0	0	0	0	0	0	0	0	0	0	0	0	0	0	0	0	0	1	2	0	0	0	0	0	0	0	0	0	0	0	4	0	0	0	0	0	0	0	0	0	0	0	0	0
id0020628	10	3	0	0	0	0	0	0	0	0	0	0	0	0	0	0	0	0	0	0	0	0	0	0	0	0	0	0	0	0	0	0	0	0	3	5	0	0	0	0	0	0	0	0	0	0	0	0	0
id0018161	10	3	0	0	0	0	2	4	0	0	0	0	0	0	0	0	0	0	0	0	0	0	0	0	0	0	0	0	0	0	0	0	0	0	0	0	0	0	0	0	0	0	0	0	0	0	0	0	0
id0011890	10	5	0	0	0	0	0	0	0	0	0	0	0	0	0	0	0	0	0	0	0	0	0	0	0	0	0	0	0	0	0	0	0	0	0	0	0	0	1	0	0	0	0	0	0	0	0	0	0
id0008956	10	4	0	0	0	0	0	0	0	0	0	0	0	0	2	0	0	0	0	0	0	0	0	0	0	0	0	0	0	0	0	0	0	0	0	0	0	0	0	0	0	0	3	2	3	0	0	0	0
id0000881	10	5	0	0	0	0	0	0	0	0	0	0	0	0	0	0	0	0	0	0	0	0	2	5	1	0	0	0	0	0	0	0	0	0	0	0	0	0	0	0	0	0	0	0	0	0	0	0	0
Total			2280	3168	2079	1201	2443	3398	1255	259	3467	3446	2454	262	1199	1234	909	570	2136	2467	1297	166	2878	2685	2236	1915	1894	2372	2622	1923	3442	4171	3425	4243	2072	2650	1058	900	1838	2464	5785	965	1997	1764	1725	397	2344	3110	1515
[truncated: 34 more columns]
