# Supplementary material for: Culture independent analysis using gnd as a target gene to assess Escherichia coli diversity and community structure
Source: Sci Rep. 2017 Apr 12;7:841. doi: 10.1038/s41598-017-00890-6 (PMC5429811; doi:10.1038/s41598-017-00890-6)
Supplement: Supplementary file 5 — Supplementary Table 7 [file 41598_2017_890_MOESM5_ESM.xls]

## Sheet: Sheet1
Supplementary Table 7 | BLAST analysis of 92 novel gSTs identified from corrected data using the EC model.
query_name	query_length	accession_number	length	description	E value	bit score	frame	query_start	query_end	hit_start	hit_end	positives	identical
id0039189	284	AB972419.1	22904	Escherichia coli genes for O-antigen biosynthesis gene cluster, complete sequence, strain: 43w	4e-142	514	0	1	284	18417	18700	0.993	0.993
		AB812082.1	22931	Escherichia coli genes for O-antigen biosynthetic locus, partial sequence, strain: 182-02	4e-142	514	0	1	284	18426	18709	0.993	0.993
		AB812060.1	20161	Escherichia coli genes for O-antigen biosynthetic locus, partial sequence, strain: CDC149-51	2e-140	508	0	1	284	15540	15823	0.989	0.989
		LM995659.1	1236124	Escherichia coli genome assembly FHI23, scaffold scaffold-32_contig-0.0_1_1236124_[organism:Escherichia	2e-140	508	0	1	284	664642	664925	0.989	0.989
		AB627352.1	18026	Escherichia coli O183:H18 DNA, O-antigen biosynthesis gene cluster, strain: EHOUT32	2e-140	508	0	1	284	14244	14527	0.989	0.989
		EU296406.1	15278	Shigella boydii type 12 O-antigen gene cluster, complete sequence	2e-140	508	0	1	284	14900	15183	0.989	0.989
		DQ472572.1	643	Escherichia coli strain 03-3645 Gnd (gnd) gene, partial cds	2e-140	508	0	1	284	63	346	0.989	0.989
		U14436.1	1335	Escherichia coli EC15 6-phosphogluconate dehydrogenase (gnd) gene, partial cds	2e-140	508	0	1	284	410	693	0.989	0.989
		AB812057.1	16946	Escherichia coli genes for O-antigen biosynthetic locus, partial sequence, strain: N282	9e-139	503	0	1	284	11156	11439	0.986	0.986
		AB811610.1	15355	Escherichia coli DNA, O-antigen biosynthetic locus, strain: P2a	9e-139	503	0	1	284	8354	8637	0.986	0.986
id0038816	284	AB812054.1	22349	Escherichia coli genes for O-antigen biosynthetic locus, partial sequence, strain: 4932-53	4e-142	514	0	1	284	16301	16584	0.993	0.993
		AB812039.1	20886	Escherichia coli genes for O-antigen biosynthetic locus, partial sequence, strain: H77	4e-142	514	0	1	284	16290	16573	0.993	0.993
		HM485572.1	16597	Escherichia coli serovar O109 O-antigen gene cluster, complete sequence	4e-142	514	0	1	284	15676	15959	0.993	0.993
		FM180568.1	4965553	Escherichia coli 0127:H6 E2348/69 complete genome, strain E2348/69	4e-142	514	0	1	284	2219080	2219363	0.993	0.993
		DQ472577.1	643	Escherichia coli strain 02-0714 Gnd (gnd) gene, partial cds	4e-142	514	0	1	284	63	346	0.993	0.993
		U14438.1	1335	Escherichia coli EC25 6-phosphogluconate dehydrogenase (gnd) gene, partial cds	4e-142	514	0	1	284	410	693	0.993	0.993
		M63827.1	1407	Escherichia coli 6-phosphogluconate dehydrogenase gene, complete cds	4e-142	514	0	1	284	443	726	0.993	0.993
		M63823.1	1407	Escherichia coli 6-phosphogluconate dehydrogenase gene, complete cds	4e-142	514	0	1	284	443	726	0.993	0.993
		LM997363.1	360948	Escherichia coli genome assembly FHI98, scaffold scaffold-26_contig-5.0_1_360948_[organism:Escherichia	9e-139	503	0	1	284	206300	206583	0.986	0.986
		CP009166.1	4948797	Escherichia coli 1303, complete genome	4e-137	497	0	1	284	2311223	2311506	0.982	0.982
id0038081	284	CP007491.1	4879931	Escherichia coli strain ACN002, complete genome	2e-135	492	0	1	284	2182502	2182785	0.979	0.979
		CP007442.1	4936576	Escherichia coli ACN001, complete genome	2e-135	492	0	1	284	2128259	2128542	0.979	0.979
		CP010315.1	5017219	Escherichia coli strain 789, complete genome	2e-135	492	0	1	284	2363909	2364192	0.979	0.979
		AB811610.1	15355	Escherichia coli DNA, O-antigen biosynthetic locus, strain: P2a	2e-135	492	0	1	284	8354	8637	0.979	0.979
		CP004009.1	4798435	Escherichia coli APEC O78, complete genome	2e-135	492	0	1	284	2851922	2852205	0.979	0.979
		FN649414.1	5153435	Escherichia coli ETEC H10407, complete genome CP007594.1 Escherichia coli strain SEC470, complete genome	2e-135	492	0	1	284	2334217	2334500	0.979	0.979
		CU928158.2	4588711	Escherichia fergusonii ATCC 35469 chromosome, complete genome	2e-135	492	0	1	284	2138450	2138733	0.979	0.979
		U14462.1	1335	Escherichia fergusonii ATCC 35469 6-phosphogluconate dehydrogenase (gnd) gene, partial cds	2e-135	492	0	1	284	410	693	0.979	0.979
		U14459.1	1335	Escherichia coli EC70 6-phosphogluconate dehydrogenase (gnd) gene, partial cds	2e-135	492	0	1	284	410	693	0.979	0.979
		M64329.1	1879	E.coli (strain ECOR70) 6-phosphogluconate dehydrogenase (gnd) gene, complete cds	2e-135	492	0	1	284	800	1083	0.979	0.979
id0037989	284	AB811610.1	15355	Escherichia coli DNA, O-antigen biosynthetic locus, strain: P2a	9e-144	520	0	1	284	8354	8637	0.996	0.996
		CU928158.2	4588711	Escherichia fergusonii ATCC 35469 chromosome, complete genome	9e-144	520	0	1	284	2138450	2138733	0.996	0.996
		U14462.1	1335	Escherichia fergusonii ATCC 35469 6-phosphogluconate dehydrogenase (gnd) gene, partial cds	9e-144	520	0	1	284	410	693	0.996	0.996
		CP008697.1	5056598	Escherichia coli strain ST648, complete genome	4e-142	514	0	1	284	2983386	2983669	0.993	0.993
		AB812078.1	19016	Escherichia coli genes for O-antigen biosynthetic locus, partial sequence, strain: 92-1250	4e-142	514	0	1	284	14479	14762	0.993	0.993
		AB812071.1	18684	Escherichia coli genes for O-antigen biosynthetic locus, partial sequence, strain: 244-54	4e-142	514	0	1	284	14900	15183	0.993	0.993
		AB812023.1	21256	Escherichia coli genes for O-antigen biosynthetic locus, partial sequence, strain: F10524-41	4e-142	514	0	1	284	15600	15883	0.993	0.993
		KF927149.1	12742	Shigella boydii strain hn03 O-antigen gene cluster, partial sequence	2e-140	508	0	1	284	11967	12250	0.989	0.989
		EU296408.1	12864	Escherichia coli serogroup O167 O-antigen gene cluster, complete sequence	2e-140	508	0	1	284	11967	12250	0.989	0.989
		LC125931.1	21020	Escherichia coli DNA, O-antigen biosynthesis gene cluster, strain: 110062	9e-139	503	0	1	284	16383	16666	0.986	0.986
id0037495	284	CP008697.1	5056598	Escherichia coli strain ST648, complete genome	2e-140	508	0	1	284	2983386	2983669	0.989	0.989
		LC125929.1	18600	Escherichia coli DNA, O-antigen biosynthesis gene cluster, strain: 81006	9e-139	503	0	1	284	14820	15103	0.986	0.986
		AB972416.1	15419	Escherichia coli genes for O-antigen biosynthesis gene cluster, complete sequence, strain: E10	9e-139	503	0	1	284	10797	11080	0.986	0.986
		AB812084.1	15422	Escherichia coli genes for O-antigen biosynthetic locus, partial sequence, strain: K12a	9e-139	503	0	1	284	10797	11080	0.986	0.986
		AB812078.1	19016	Escherichia coli genes for O-antigen biosynthetic locus, partial sequence, strain: 92-1250	9e-139	503	0	1	284	14479	14762	0.986	0.986
		AB812071.1	18684	Escherichia coli genes for O-antigen biosynthetic locus, partial sequence, strain: 244-54	9e-139	503	0	1	284	14900	15183	0.986	0.986
		AB812023.1	21256	Escherichia coli genes for O-antigen biosynthetic locus, partial sequence, strain: F10524-41	9e-139	503	0	1	284	15600	15883	0.986	0.986
		AB811620.1	15423	Escherichia coli DNA, O-antigen biosynthetic locus, strain: H702c	9e-139	503	0	1	284	10797	11080	0.986	0.986
		AB811610.1	15355	Escherichia coli DNA, O-antigen biosynthetic locus, strain: P2a	9e-139	503	0	1	284	8354	8637	0.986	0.986
		AB811598.1	26523	Escherichia coli DNA, O-antigen biosynthetic locus, strain: 93404-41	9e-139	503	0	1	284	8627	8910	0.986	0.986
id0037261	284	EU294176.1	13749	Escherichia coli serogroup O159 O antigen gene cluster, complete sequence	9e-134	486	0	1	284	12852	13135	0.975	0.975
		CP011416.1	4947515	Escherichia coli strain CFSAN029787, complete genome	4e-132	481	0	1	284	249929	250212	0.972	0.972
		AB972419.1	22904	Escherichia coli genes for O-antigen biosynthesis gene cluster, complete sequence, strain: 43w	4e-132	481	0	1	284	18417	18700	0.972	0.972
		AB812082.1	22931	Escherichia coli genes for O-antigen biosynthetic locus, partial sequence, strain: 182-02	4e-132	481	0	1	284	18426	18709	0.972	0.972
		AB812060.1	20161	Escherichia coli genes for O-antigen biosynthetic locus, partial sequence, strain: CDC149-51	4e-132	481	0	1	284	15540	15823	0.972	0.972
		AB812043.1	14195	Escherichia coli genes for O-antigen biosynthetic locus, partial sequence, strain: H319	4e-132	481	0	1	284	10429	10712	0.972	0.972
		LM996247.1	79156	Escherichia coli genome assembly FHI40, scaffold scaffold-26_contig-56.2_11587_90742_[organism:Escherichia	4e-132	481	0	1	284	56528	56811	0.972	0.972
		LK999983.1	1893946	Escherichia coli genome assembly FHI59, scaffold scaffold-21A	4e-132	481	0	1	284	894827	895110	0.972	0.972
		CP007394.1	5090442	Escherichia coli strain ST2747, complete genome	4e-132	481	0	1	284	2853136	2853419	0.972	0.972
		CP007393.1	4998910	Escherichia coli strain ST2747, complete genome	4e-132	481	0	1	284	2896876	2897159	0.972	0.972
id0036825	284	CP016497.1	5178720	Escherichia coli strain UPEC 26-1, complete genome	9e-139	503	0	1	284	581044	581327	0.986	0.986
		CP016358.1	5154641	Escherichia coli strain K-15KW01, complete genome	9e-139	503	0	1	284	603514	603797	0.986	0.986
		CP014667.1	5116831	Escherichia coli strain ECONIH2, complete genome	9e-139	503	0	1	284	2206076	2206359	0.986	0.986
		AB812036.1	20537	Escherichia coli genes for O-antigen biosynthetic locus, partial sequence, strain: H19	9e-139	503	0	1	284	16757	17040	0.986	0.986
		CP009072.1	5130767	Escherichia coli ATCC 25922, complete genome	9e-139	503	0	1	284	5050668	5050951	0.986	0.986
		CP007799.1	5441200	Escherichia coli Nissle 1917, complete genome	9e-139	503	0	1	284	2361665	2361948	0.986	0.986
		CP002212.1	5038386	Escherichia coli str. 'clone D i14', complete genome	9e-139	503	0	1	284	2327244	2327527	0.986	0.986
		CP002211.1	5038386	Escherichia coli str. 'clone D i2', complete genome	9e-139	503	0	1	284	2327244	2327527	0.986	0.986
		DQ868766.1	10319	Escherichia coli serogroup O147 O-antigen gene cluster, complete sequence	9e-139	503	0	1	284	9355	9638	0.986	0.986
		CP000247.1	4938920	Escherichia coli 536, complete genome	9e-139	503	0	1	284	2138894	2139177	0.986	0.986
id0036786	284	U14436.1	1335	Escherichia coli EC15 6-phosphogluconate dehydrogenase (gnd) gene, partial cds	4e-137	497	0	1	284	410	693	0.982	0.982
		AB972419.1	22904	Escherichia coli genes for O-antigen biosynthesis gene cluster, complete sequence, strain: 43w	2e-135	492	0	1	284	18417	18700	0.979	0.979
		AB812082.1	22931	Escherichia coli genes for O-antigen biosynthetic locus, partial sequence, strain: 182-02	2e-135	492	0	1	284	18426	18709	0.979	0.979
		AB812060.1	20161	Escherichia coli genes for O-antigen biosynthetic locus, partial sequence, strain: CDC149-51	2e-135	492	0	1	284	15540	15823	0.979	0.979
		EU296406.1	15278	Shigella boydii type 12 O-antigen gene cluster, complete sequence	2e-135	492	0	1	284	14900	15183	0.979	0.979
		LC125932.1	19501	Escherichia coli DNA, O-antigen biosynthesis gene cluster, strain: 100998	9e-134	486	0	1	284	13958	14241	0.975	0.975
		CP007491.1	4879931	Escherichia coli strain ACN002, complete genome	9e-134	486	0	1	284	2182502	2182785	0.975	0.975
		KR071853.1	12638	Escherichia coli O-antigen gene cluster, complete sequence	9e-134	486	0	1	284	11674	11957	0.975	0.975
		CP007442.1	4936576	Escherichia coli ACN001, complete genome	9e-134	486	0	1	284	2128259	2128542	0.975	0.975
		CP010315.1	5017219	Escherichia coli strain 789, complete genome	9e-134	486	0	1	284	2363909	2364192	0.975	0.975
id0036366	284	AB972422.1	16164	Escherichia coli genes for O-antigen biosynthesis gene cluster, complete sequence, strain: Coli Pecs	9e-144	520	0	1	284	11624	11907	0.996	0.996
		AB972421.1	18333	Escherichia coli genes for O-antigen biosynthesis gene cluster, complete sequence, strain: 178-54	9e-144	520	0	1	284	13793	14076	0.996	0.996
		AB972413.1	18293	Escherichia coli genes for O-antigen biosynthesis gene cluster, complete sequence, strain: Su4321-41	9e-144	520	0	1	284	13783	14066	0.996	0.996
		EU296423.1	11364	Escherichia coli serogroup O135 O-antigen gene cluster, complete sequence	9e-144	520	0	1	284	10413	10696	0.996	0.996
		CP014099.1	4878853	Shigella sonnei strain FDAARGOS_90, complete genome	4e-142	514	0	1	284	655140	655423	0.993	0.993
		CP010829.1	4824850	Shigella sonnei strain FORC_011, complete genome	4e-142	514	0	1	284	2195312	2195595	0.993	0.993
		HE616528.1	4988504	Shigella sonnei 53G main chromosome, complete genome	4e-142	514	0	1	284	2283275	2283558	0.993	0.993
		EU296424.1	13480	Escherichia coli serogroup O129 O-antigen gene cluster, complete sequence	4e-142	514	0	1	284	12583	12866	0.993	0.993
		CP000038.1	4825265	Shigella sonnei Ss046, complete genome	4e-142	514	0	1	284	2193164	2193447	0.993	0.993
		U14470.1	1335	Shigella sonnei ATCC 29930 6-phosphogluconate dehydrogenase (gnd) gene, partial cds	4e-142	514	0	1	284	410	693	0.993	0.993
id0036185	284	AB972422.1	16164	Escherichia coli genes for O-antigen biosynthesis gene cluster, complete sequence, strain: Coli Pecs	9e-144	520	0	1	284	11624	11907	0.996	0.996
		AB972421.1	18333	Escherichia coli genes for O-antigen biosynthesis gene cluster, complete sequence, strain: 178-54	9e-144	520	0	1	284	13793	14076	0.996	0.996
		AB972413.1	18293	Escherichia coli genes for O-antigen biosynthesis gene cluster, complete sequence, strain: Su4321-41	9e-144	520	0	1	284	13783	14066	0.996	0.996
		EU296423.1	11364	Escherichia coli serogroup O135 O-antigen gene cluster, complete sequence	9e-144	520	0	1	284	10413	10696	0.996	0.996
		CP014099.1	4878853	Shigella sonnei strain FDAARGOS_90, complete genome	4e-142	514	0	1	284	655140	655423	0.993	0.993
		CP010829.1	4824850	Shigella sonnei strain FORC_011, complete genome	4e-142	514	0	1	284	2195312	2195595	0.993	0.993
		HE616528.1	4988504	Shigella sonnei 53G main chromosome, complete genome	4e-142	514	0	1	284	2283275	2283558	0.993	0.993
		EU296424.1	13480	Escherichia coli serogroup O129 O-antigen gene cluster, complete sequence	4e-142	514	0	1	284	12583	12866	0.993	0.993
		CP000038.1	4825265	Shigella sonnei Ss046, complete genome	4e-142	514	0	1	284	2193164	2193447	0.993	0.993
		U14470.1	1335	Shigella sonnei ATCC 29930 6-phosphogluconate dehydrogenase (gnd) gene, partial cds	4e-142	514	0	1	284	410	693	0.993	0.993
id0036142	284	AY647261.1	11893	Escherichia coli O15 O-antigen gene cluster, partial sequence	9e-144	520	0	1	284	11351	11634	0.996	0.996
		CP011134.1	5000386	Escherichia coli VR50, complete genome	2e-135	492	0	1	284	2215261	2215544	0.979	0.979
		KJ755558.1	10991	Escherichia coli strain Bi 626-42 serotype O12:K5:H- O-antigen gene cluster, complete sequence	2e-135	492	0	1	284	10027	10310	0.979	0.979
		AB811600.1	16805	Escherichia coli DNA, O-antigen biosynthetic locus, strain: Bi626-42	2e-135	492	0	1	284	12263	12546	0.979	0.979
		CP001063.1	4615997	Shigella boydii CDC 3083-94, complete genome	9e-134	486	0	1	284	1109299	1109582	0.975	0.975
		AB811599.1	21154	Escherichia coli DNA, O-antigen biosynthetic locus, strain: Bi8337-41	4e-132	481	0	1	284	17560	17843	0.972	0.972
		CP006736.1	4302517	Shigella dysenteriae 1617, complete genome	4e-132	481	0	1	284	1973955	1974238	0.972	0.972
		GU014554.1	17547	Escherichia coli strain E47a O-antigen gene cluster, complete sequence	4e-132	481	0	1	284	16650	16933	0.972	0.972
		DQ472555.1	643	Escherichia coli strain 03-2825 Gnd (gnd) gene, partial cds	4e-132	481	0	1	284	63	346	0.972	0.972
		CP000034.1	4369232	Shigella dysenteriae Sd197, complete genome	4e-132	481	0	1	284	2015993	2016276	0.972	0.972
id0036098	284	LM997363.1	360948	Escherichia coli genome assembly FHI98, scaffold scaffold-26_contig-5.0_1_360948_[organism:Escherichia	4e-142	514	0	1	284	206300	206583	0.993	0.993
		U14460.1	1335	Escherichia coli EC69 6-phosphogluconate dehydrogenase (gnd) gene, partial cds	2e-140	508	0	1	284	410	693	0.989	0.989
		M64328.1	1787	E.coli (strain ECOR69) 6-phosphogluconate dehydrogenase (gnd) gene, complete cds	2e-140	508	0	1	284	694	977	0.989	0.989
		AB812054.1	22349	Escherichia coli genes for O-antigen biosynthetic locus, partial sequence, strain: 4932-53	9e-139	503	0	1	284	16301	16584	0.986	0.986
		AB812039.1	20886	Escherichia coli genes for O-antigen biosynthetic locus, partial sequence, strain: H77	9e-139	503	0	1	284	16290	16573	0.986	0.986
		HM485572.1	16597	Escherichia coli serovar O109 O-antigen gene cluster, complete sequence	9e-139	503	0	1	284	15676	15959	0.986	0.986
		FM180568.1	4965553	Escherichia coli 0127:H6 E2348/69 complete genome, strain E2348/69	9e-139	503	0	1	284	2219080	2219363	0.986	0.986
		DQ472577.1	643	Escherichia coli strain 02-0714 Gnd (gnd) gene, partial cds	9e-139	503	0	1	284	63	346	0.986	0.986
		AY220982.1	19288	Escherichia coli O86:B7 O-antigen gene cluster, complete sequence	9e-139	503	0	1	284	15442	15725	0.986	0.986
		U14438.1	1335	Escherichia coli EC25 6-phosphogluconate dehydrogenase (gnd) gene, partial cds	9e-139	503	0	1	284	410	693	0.986	0.986
id0035490	284	LM997363.1	360948	Escherichia coli genome assembly FHI98, scaffold scaffold-26_contig-5.0_1_360948_[organism:Escherichia	9e-139	503	0	1	284	206300	206583	0.986	0.986
		U14460.1	1335	Escherichia coli EC69 6-phosphogluconate dehydrogenase (gnd) gene, partial cds	4e-137	497	0	1	284	410	693	0.982	0.982
		M64328.1	1787	E.coli (strain ECOR69) 6-phosphogluconate dehydrogenase (gnd) gene, complete cds	4e-137	497	0	1	284	694	977	0.982	0.982
		AB812054.1	22349	Escherichia coli genes for O-antigen biosynthetic locus, partial sequence, strain: 4932-53	2e-135	492	0	1	284	16301	16584	0.979	0.979
		AB812039.1	20886	Escherichia coli genes for O-antigen biosynthetic locus, partial sequence, strain: H77	2e-135	492	0	1	284	16290	16573	0.979	0.979
		HM485572.1	16597	Escherichia coli serovar O109 O-antigen gene cluster, complete sequence	2e-135	492	0	1	284	15676	15959	0.979	0.979
		FM180568.1	4965553	Escherichia coli 0127:H6 E2348/69 complete genome, strain E2348/69	2e-135	492	0	1	284	2219080	2219363	0.979	0.979
		DQ472577.1	643	Escherichia coli strain 02-0714 Gnd (gnd) gene, partial cds	2e-135	492	0	1	284	63	346	0.979	0.979
		AY220982.1	19288	Escherichia coli O86:B7 O-antigen gene cluster, complete sequence	2e-135	492	0	1	284	15442	15725	0.979	0.979
		U14438.1	1335	Escherichia coli EC25 6-phosphogluconate dehydrogenase (gnd) gene, partial cds	2e-135	492	0	1	284	410	693	0.979	0.979
id0035077	284	AB811610.1	15355	Escherichia coli DNA, O-antigen biosynthetic locus, strain: P2a	2e-140	508	0	1	284	8354	8637	0.989	0.989
		CU928158.2	4588711	Escherichia fergusonii ATCC 35469 chromosome, complete genome	2e-140	508	0	1	284	2138450	2138733	0.989	0.989
		U14462.1	1335	Escherichia fergusonii ATCC 35469 6-phosphogluconate dehydrogenase (gnd) gene, partial cds	2e-140	508	0	1	284	410	693	0.989	0.989
		CP008697.1	5056598	Escherichia coli strain ST648, complete genome	9e-139	503	0	1	284	2983386	2983669	0.986	0.986
		CP014488.1	4897758	Escherichia coli strain G749, complete genome	4e-137	497	0	1	284	2101816	2102099	0.982	0.982
		AB812057.1	16946	Escherichia coli genes for O-antigen biosynthetic locus, partial sequence, strain: N282	4e-137	497	0	1	284	11156	11439	0.982	0.982
		CP016497.1	5178720	Escherichia coli strain UPEC 26-1, complete genome	2e-135	492	0	1	284	581044	581327	0.979	0.979
		CP016358.1	5154641	Escherichia coli strain K-15KW01, complete genome	2e-135	492	0	1	284	603514	603797	0.979	0.979
		CP014667.1	5116831	Escherichia coli strain ECONIH2, complete genome	2e-135	492	0	1	284	2206076	2206359	0.979	0.979
		CP015085.1	5289898	Escherichia coli O25b:H4, complete genome	2e-135	492	0	1	284	823286	823569	0.979	0.979
id0035009	284	LM996837.1	438196	Escherichia coli genome assembly FHI71, scaffold scaffold-25_contig-2.1_247176_685371_[organism:Escherichia	9e-144	520	0	1	284	223695	223978	0.996	0.996
		AY217096.1	19013	Escherichia coli O128:B12 O-antigen gene cluster, complete sequence	9e-144	520	0	1	284	14844	15127	0.996	0.996
		LC125932.1	19501	Escherichia coli DNA, O-antigen biosynthesis gene cluster, strain: 100998	2e-140	508	0	1	284	13958	14241	0.989	0.989
		CP008697.1	5056598	Escherichia coli strain ST648, complete genome	2e-140	508	0	1	284	2983386	2983669	0.989	0.989
		AB972423.1	16392	Escherichia coli genes for O-antigen biosynthesis gene cluster, complete sequence, strain: RVC1787	2e-140	508	0	1	284	11849	12132	0.989	0.989
		AB811605.1	16391	Escherichia coli DNA, O-antigen biosynthetic locus, strain: P7a	2e-140	508	0	1	284	11848	12131	0.989	0.989
		LC125929.1	18600	Escherichia coli DNA, O-antigen biosynthesis gene cluster, strain: 81006	9e-139	503	0	1	284	14820	15103	0.986	0.986
		AB812036.1	20537	Escherichia coli genes for O-antigen biosynthetic locus, partial sequence, strain: H19	9e-139	503	0	1	284	16757	17040	0.986	0.986
		AB811610.1	15355	Escherichia coli DNA, O-antigen biosynthetic locus, strain: P2a	9e-139	503	0	1	284	8354	8637	0.986	0.986
		CU928158.2	4588711	Escherichia fergusonii ATCC 35469 chromosome, complete genome	9e-139	503	0	1	284	2138450	2138733	0.986	0.986
id0034911	284	AB812054.1	22349	Escherichia coli genes for O-antigen biosynthetic locus, partial sequence, strain: 4932-53	2e-140	508	0	1	284	16301	16584	0.989	0.989
		AB812039.1	20886	Escherichia coli genes for O-antigen biosynthetic locus, partial sequence, strain: H77	2e-140	508	0	1	284	16290	16573	0.989	0.989
		LM997363.1	360948	Escherichia coli genome assembly FHI98, scaffold scaffold-26_contig-5.0_1_360948_[organism:Escherichia	2e-140	508	0	1	284	206300	206583	0.989	0.989
		HM485572.1	16597	Escherichia coli serovar O109 O-antigen gene cluster, complete sequence	2e-140	508	0	1	284	15676	15959	0.989	0.989
		FM180568.1	4965553	Escherichia coli 0127:H6 E2348/69 complete genome, strain E2348/69	2e-140	508	0	1	284	2219080	2219363	0.989	0.989
		DQ472577.1	643	Escherichia coli strain 02-0714 Gnd (gnd) gene, partial cds	2e-140	508	0	1	284	63	346	0.989	0.989
		U14438.1	1335	Escherichia coli EC25 6-phosphogluconate dehydrogenase (gnd) gene, partial cds	2e-140	508	0	1	284	410	693	0.989	0.989
		M63827.1	1407	Escherichia coli 6-phosphogluconate dehydrogenase gene, complete cds	2e-140	508	0	1	284	443	726	0.989	0.989
		M63823.1	1407	Escherichia coli 6-phosphogluconate dehydrogenase gene, complete cds	2e-140	508	0	1	284	443	726	0.989	0.989
		U14460.1	1335	Escherichia coli EC69 6-phosphogluconate dehydrogenase (gnd) gene, partial cds	9e-139	503	0	1	284	410	693	0.986	0.986
id0033416	284	AB972419.1	22904	Escherichia coli genes for O-antigen biosynthesis gene cluster, complete sequence, strain: 43w	2e-135	492	0	1	284	18417	18700	0.979	0.979
		AB812082.1	22931	Escherichia coli genes for O-antigen biosynthetic locus, partial sequence, strain: 182-02	2e-135	492	0	1	284	18426	18709	0.979	0.979
		EU294176.1	13749	Escherichia coli serogroup O159 O antigen gene cluster, complete sequence	9e-134	486	0	1	284	12852	13135	0.975	0.975
		U14436.1	1335	Escherichia coli EC15 6-phosphogluconate dehydrogenase (gnd) gene, partial cds	9e-134	486	0	1	284	410	693	0.975	0.975
		CP011416.1	4947515	Escherichia coli strain CFSAN029787, complete genome	4e-132	481	0	1	284	249929	250212	0.972	0.972
		AB812060.1	20161	Escherichia coli genes for O-antigen biosynthetic locus, partial sequence, strain: CDC149-51	4e-132	481	0	1	284	15540	15823	0.972	0.972
		AB812043.1	14195	Escherichia coli genes for O-antigen biosynthetic locus, partial sequence, strain: H319	4e-132	481	0	1	284	10429	10712	0.972	0.972
		AB812036.1	20537	Escherichia coli genes for O-antigen biosynthetic locus, partial sequence, strain: H19	4e-132	481	0	1	284	16757	17040	0.972	0.972
		LK999983.1	1893946	Escherichia coli genome assembly FHI59, scaffold scaffold-21A	4e-132	481	0	1	284	894827	895110	0.972	0.972
		CP007394.1	5090442	Escherichia coli strain ST2747, complete genome	4e-132	481	0	1	284	2853136	2853419	0.972	0.972
id0031924	284	AB812056.1	18692	Escherichia coli genes for O-antigen biosynthetic locus, partial sequence, strain: N87	9e-144	520	0	1	284	14349	14632	0.996	0.996
		AB812047.1	19219	Escherichia coli genes for O-antigen biosynthetic locus, partial sequence, strain: H511	2e-140	508	0	1	284	14724	15007	0.989	0.989
		JX087966.1	12783	Escherichia coli strain O102 O antigen gene cluster, complete sequence	2e-140	508	0	1	284	11886	12169	0.989	0.989
		DQ472555.1	643	Escherichia coli strain 03-2825 Gnd (gnd) gene, partial cds	9e-139	503	0	1	284	63	346	0.986	0.986
		AB812077.1	21994	Escherichia coli genes for O-antigen biosynthetic locus, partial sequence, strain: 86-381	4e-137	497	0	1	284	17377	17660	0.982	0.982
		AB811596.1	19014	Escherichia coli DNA, O-antigen biosynthetic locus, strain: U1-41	4e-137	497	0	1	284	14588	14871	0.982	0.982
		CP006736.1	4302517	Shigella dysenteriae 1617, complete genome	2e-135	492	0	1	284	1973955	1974238	0.979	0.979
		CP000034.1	4369232	Shigella dysenteriae Sd197, complete genome	2e-135	492	0	1	284	2015993	2016276	0.979	0.979
		U14467.1	1335	Shigella dysenteriae ATCC 13313 6-phosphogluconate dehydrogenase (gnd) gene, partial cds	2e-135	492	0	1	284	410	693	0.979	0.979
		AB812076.1	17188	Escherichia coli genes for O-antigen biosynthetic locus, partial sequence, strain: E4378	9e-134	486	0	1	284	13416	13699	0.975	0.975
id0031845	284	LC125931.1	21020	Escherichia coli DNA, O-antigen biosynthesis gene cluster, strain: 110062	2e-145	525	0	1	284	16383	16666	1	1
		LM997363.1	360948	Escherichia coli genome assembly FHI98, scaffold scaffold-26_contig-5.0_1_360948_[organism:Escherichia	9e-139	503	0	1	284	206300	206583	0.986	0.986
		DQ109552.1	12507	Escherichia coli O139 O-antigen gene cluster, complete sequence	9e-139	503	0	1	284	11756	12039	0.986	0.986
		CP013112.1	4863501	Escherichia coli strain YD786, complete genome	4e-137	497	0	1	284	1710302	1710585	0.982	0.982
		AB812070.1	14143	Escherichia coli genes for O-antigen biosynthetic locus, partial sequence, strain: 745-56	4e-137	497	0	1	284	9609	9892	0.982	0.982
		AB811610.1	15355	Escherichia coli DNA, O-antigen biosynthetic locus, strain: P2a	4e-137	497	0	1	284	8354	8637	0.982	0.982
		CU928158.2	4588711	Escherichia fergusonii ATCC 35469 chromosome, complete genome	4e-137	497	0	1	284	2138450	2138733	0.982	0.982
		AF402315.1	10911	Shigella boydii serotype 9 O-antigen gene cluster, partial sequence	4e-137	497	0	1	284	10037	10320	0.982	0.982
		U14462.1	1335	Escherichia fergusonii ATCC 35469 6-phosphogluconate dehydrogenase (gnd) gene, partial cds	4e-137	497	0	1	284	410	693	0.982	0.982
		U14460.1	1335	Escherichia coli EC69 6-phosphogluconate dehydrogenase (gnd) gene, partial cds	4e-137	497	0	1	284	410	693	0.982	0.982
id0031642	284	CP006632.1	4987957	Escherichia coli PCN033, complete genome	2e-135	492	0	1	284	2207966	2208249	0.979	0.979
		CP011511.1	4574246	Shigella boydii strain ATCC 9210, complete genome	2e-135	492	0	1	284	1025831	1026114	0.979	0.979
		AB972419.1	22904	Escherichia coli genes for O-antigen biosynthesis gene cluster, complete sequence, strain: 43w	2e-135	492	0	1	284	18417	18700	0.979	0.979
		AB812082.1	22931	Escherichia coli genes for O-antigen biosynthetic locus, partial sequence, strain: 182-02	2e-135	492	0	1	284	18426	18709	0.979	0.979
		AB812021.1	17467	Escherichia coli genes for O-antigen biosynthetic locus, partial sequence, strain: Bi7327-41	2e-135	492	0	1	284	12948	13231	0.979	0.979
		EU296409.1	9081	Shigella boydii type 14 O-antigen gene cluster, complete sequence	2e-135	492	0	1	284	8326	8609	0.979	0.979
		EU294168.1	13552	Escherichia coli serotype O150 O antigen gene cluster, complete sequence	2e-135	492	0	1	284	12655	12938	0.979	0.979
		AF402312.1	12564	Shigella boydii serotype 4 O-antigen gene cluster, partial sequence	2e-135	492	0	1	284	11789	12072	0.979	0.979
		CP000036.1	4519823	Shigella boydii Sb227, complete genome	2e-135	492	0	1	284	872736	873019	0.979	0.979
		CP016497.1	5178720	Escherichia coli strain UPEC 26-1, complete genome	9e-134	486	0	1	284	581044	581327	0.975	0.975
id0030796	284	U14434.1	1335	Escherichia coli EC10 6-phosphogluconate dehydrogenase (gnd) gene, partial cds	2e-145	525	0	1	284	410	693	1	1
		M63821.1	1407	Escherichia coli 6-phosphogluconate dehydrogenase gene, complete cds	9e-129	470	0	1	284	443	726	0.965	0.965
		AY573377.1	13272	Escherichia coli serotype O114 O-antigen gene cluster, complete sequence	1e-127	466	0	1	284	12377	12660	0.961	0.961
		EU296409.1	9081	Shigella boydii type 14 O-antigen gene cluster, complete sequence	4e-127	464	0	1	284	8326	8609	0.961	0.961
		AB812081.1	16331	Escherichia coli genes for O-antigen biosynthetic locus, partial sequence, strain: 99-6301	2e-125	459	0	1	284	11798	12081	0.958	0.958
		AB811622.1	19477	Escherichia coli DNA, O-antigen biosynthetic locus, strain: U8-41	2e-125	459	0	1	284	13669	13952	0.958	0.958
		CP011511.1	4574246	Shigella boydii strain ATCC 9210, complete genome	9e-124	453	0	1	284	1025831	1026114	0.954	0.954
		CP011416.1	4947515	Escherichia coli strain CFSAN029787, complete genome	9e-124	453	0	1	284	249929	250212	0.954	0.954
		AB972419.1	22904	Escherichia coli genes for O-antigen biosynthesis gene cluster, complete sequence, strain: 43w	9e-124	453	0	1	284	18417	18700	0.954	0.954
		AB812082.1	22931	Escherichia coli genes for O-antigen biosynthetic locus, partial sequence, strain: 182-02	9e-124	453	0	1	284	18426	18709	0.954	0.954
id0030717	284	AB811610.1	15355	Escherichia coli DNA, O-antigen biosynthetic locus, strain: P2a	9e-139	503	0	1	284	8354	8637	0.986	0.986
		CU928158.2	4588711	Escherichia fergusonii ATCC 35469 chromosome, complete genome	9e-139	503	0	1	284	2138450	2138733	0.986	0.986
		U14462.1	1335	Escherichia fergusonii ATCC 35469 6-phosphogluconate dehydrogenase (gnd) gene, partial cds	9e-139	503	0	1	284	410	693	0.986	0.986
		CP008697.1	5056598	Escherichia coli strain ST648, complete genome	4e-137	497	0	1	284	2983386	2983669	0.982	0.982
		AB812078.1	19016	Escherichia coli genes for O-antigen biosynthetic locus, partial sequence, strain: 92-1250	4e-137	497	0	1	284	14479	14762	0.982	0.982
		AB812071.1	18684	Escherichia coli genes for O-antigen biosynthetic locus, partial sequence, strain: 244-54	4e-137	497	0	1	284	14900	15183	0.982	0.982
		AB812054.1	22349	Escherichia coli genes for O-antigen biosynthetic locus, partial sequence, strain: 4932-53	4e-137	497	0	1	284	16301	16584	0.982	0.982
		AB812039.1	20886	Escherichia coli genes for O-antigen biosynthetic locus, partial sequence, strain: H77	4e-137	497	0	1	284	16290	16573	0.982	0.982
		AB812023.1	21256	Escherichia coli genes for O-antigen biosynthetic locus, partial sequence, strain: F10524-41	4e-137	497	0	1	284	15600	15883	0.982	0.982
		LM997363.1	360948	Escherichia coli genome assembly FHI98, scaffold scaffold-26_contig-5.0_1_360948_[organism:Escherichia	4e-137	497	0	1	284	206300	206583	0.982	0.982
id0030461	284	AB812054.1	22349	Escherichia coli genes for O-antigen biosynthetic locus, partial sequence, strain: 4932-53	4e-142	514	0	1	284	16301	16584	0.993	0.993
		AB812039.1	20886	Escherichia coli genes for O-antigen biosynthetic locus, partial sequence, strain: H77	4e-142	514	0	1	284	16290	16573	0.993	0.993
		LM997363.1	360948	Escherichia coli genome assembly FHI98, scaffold scaffold-26_contig-5.0_1_360948_[organism:Escherichia	4e-142	514	0	1	284	206300	206583	0.993	0.993
		HM485572.1	16597	Escherichia coli serovar O109 O-antigen gene cluster, complete sequence	4e-142	514	0	1	284	15676	15959	0.993	0.993
		FM180568.1	4965553	Escherichia coli 0127:H6 E2348/69 complete genome, strain E2348/69	4e-142	514	0	1	284	2219080	2219363	0.993	0.993
		DQ472577.1	643	Escherichia coli strain 02-0714 Gnd (gnd) gene, partial cds	4e-142	514	0	1	284	63	346	0.993	0.993
		U14438.1	1335	Escherichia coli EC25 6-phosphogluconate dehydrogenase (gnd) gene, partial cds	4e-142	514	0	1	284	410	693	0.993	0.993
		M63827.1	1407	Escherichia coli 6-phosphogluconate dehydrogenase gene, complete cds	4e-142	514	0	1	284	443	726	0.993	0.993
		M63823.1	1407	Escherichia coli 6-phosphogluconate dehydrogenase gene, complete cds	4e-142	514	0	1	284	443	726	0.993	0.993
		U14460.1	1335	Escherichia coli EC69 6-phosphogluconate dehydrogenase (gnd) gene, partial cds	2e-140	508	0	1	284	410	693	0.989	0.989
id0030392	284	DQ472574.1	643	Escherichia coli strain 05-6545 Gnd (gnd) gene, partial cds	9e-139	503	0	1	284	63	346	0.986	0.986
		CP009106.2	4884464	Escherichia coli strain 94-3024, complete genome	2e-135	492	0	1	284	2936463	2936746	0.979	0.979
		CP011331.1	5292862	Escherichia coli O104:H4 str. C227-11, complete genome	2e-135	492	0	1	284	1261764	1262047	0.979	0.979
		HF572917.2	5277676	Escherichia coli HUSEC2011 complete genome	2e-135	492	0	1	284	2496557	2496840	0.979	0.979
		AB812078.1	19016	Escherichia coli genes for O-antigen biosynthetic locus, partial sequence, strain: 92-1250	2e-135	492	0	1	284	14479	14762	0.979	0.979
		AB812071.1	18684	Escherichia coli genes for O-antigen biosynthetic locus, partial sequence, strain: 244-54	2e-135	492	0	1	284	14900	15183	0.979	0.979
		AB812060.1	20161	Escherichia coli genes for O-antigen biosynthetic locus, partial sequence, strain: CDC149-51	2e-135	492	0	1	284	15540	15823	0.979	0.979
		AB812023.1	21256	Escherichia coli genes for O-antigen biosynthetic locus, partial sequence, strain: F10524-41	2e-135	492	0	1	284	15600	15883	0.979	0.979
		CP009104.1	4827630	Escherichia coli strain RM9387, complete genome	2e-135	492	0	1	284	3022738	3023021	0.979	0.979
		LM996494.1	467675	Escherichia coli genome assembly FHI34, scaffold scaffold-23_contig-2.1_247893_715567_[organism:Escherichia	2e-135	492	0	1	284	388732	389015	0.979	0.979
id0030274	284	AB812074.1	17248	Escherichia coli genes for O-antigen biosynthetic locus, partial sequence, strain: E29518	9e-144	520	0	1	284	12418	12701	0.996	0.996
		AB972416.1	15419	Escherichia coli genes for O-antigen biosynthesis gene cluster, complete sequence, strain: E10	4e-142	514	0	1	284	10797	11080	0.993	0.993
		AB812084.1	15422	Escherichia coli genes for O-antigen biosynthetic locus, partial sequence, strain: K12a	4e-142	514	0	1	284	10797	11080	0.993	0.993
		AB811620.1	15423	Escherichia coli DNA, O-antigen biosynthetic locus, strain: H702c	4e-142	514	0	1	284	10797	11080	0.993	0.993
		AB811610.1	15355	Escherichia coli DNA, O-antigen biosynthetic locus, strain: P2a	4e-142	514	0	1	284	8354	8637	0.993	0.993
		FN554766.1	5241977	Escherichia coli 042 complete genome	4e-142	514	0	1	284	2366418	2366701	0.993	0.993
		CU928163.2	5202090	Escherichia coli UMN026 chromosome, complete genome	4e-142	514	0	1	284	2403042	2403325	0.993	0.993
		CU928158.2	4588711	Escherichia fergusonii ATCC 35469 chromosome, complete genome	4e-142	514	0	1	284	2138450	2138733	0.993	0.993
		DQ000314.1	10485	Escherichia coli O77 O antigen gene cluster, complete sequence	4e-142	514	0	1	284	9588	9871	0.993	0.993
		U14462.1	1335	Escherichia fergusonii ATCC 35469 6-phosphogluconate dehydrogenase (gnd) gene, partial cds	4e-142	514	0	1	284	410	693	0.993	0.993
id0030184	284	LM995788.1	990974	Escherichia coli genome assembly FHI28, scaffold scaffold-21_contig-0.1_87396_1078369_[organism:Escherichia	4e-137	497	0	1	284	402924	403207	0.982	0.982
		EU296416.1	11423	Shigella dysenteriae type 9 O-antigen gene cluster, complete sequence	4e-137	497	0	1	284	10526	10809	0.982	0.982
		AB812036.1	20537	Escherichia coli genes for O-antigen biosynthetic locus, partial sequence, strain: H19	2e-130	475	0	1	284	16757	17040	0.968	0.968
		AB812057.1	16946	Escherichia coli genes for O-antigen biosynthetic locus, partial sequence, strain: N282	9e-129	470	0	1	284	11156	11439	0.965	0.965
		CP016497.1	5178720	Escherichia coli strain UPEC 26-1, complete genome	4e-127	464	0	1	284	581044	581327	0.961	0.961
		CP016358.1	5154641	Escherichia coli strain K-15KW01, complete genome	4e-127	464	0	1	284	603514	603797	0.961	0.961
		CP014667.1	5116831	Escherichia coli strain ECONIH2, complete genome	4e-127	464	0	1	284	2206076	2206359	0.961	0.961
		CP007592.1	5104557	Escherichia coli O157:H16 strain Santai, complete genome	4e-127	464	0	1	284	2484717	2485000	0.961	0.961
		AB972414.1	16727	Escherichia coli genes for O-antigen biosynthesis gene cluster, complete sequence, strain: Su4411-41	4e-127	464	0	1	284	12471	12754	0.961	0.961
		AB812026.1	22182	Escherichia coli genes for O-antigen biosynthetic locus, partial sequence, strain: K11a	4e-127	464	0	1	284	16217	16500	0.961	0.961
id0028752	284	EU294178.1	15253	Shigella dysenteriae O antigen gene cluster, complete sequence	2e-145	525	0	1	284	14356	14639	1	1
		LT594504.1	4894900	Escherichia coli isolate E. coli RL465 genome assembly, chromosome: RL465_chromosome	4e-132	481	0	1	284	3016566	3016849	0.972	0.972
		CP013029.1	5202850	Escherichia coli strain 2012C-4227, complete genome	4e-132	481	0	1	284	3000510	3000793	0.972	0.972
							0	1	284	3008924	3009207	0.958	0.958
		DQ472564.1	643	Escherichia coli strain 00-4540 Gnd (gnd) gene, partial cds	4e-132	481	0	1	284	63	346	0.972	0.972
		LM996528.1	313532	Escherichia coli genome assembly FHI65, scaffold scaffold-21_contig-5.0_1_313532_[organism:Escherichia	2e-130	475	0	1	284	46782	47065	0.968	0.968
		AF402313.1	15223	Shigella boydii serotype 5 O-antigen gene cluster, partial sequence	2e-130	475	0	1	284	14325	14608	0.968	0.968
		AB972416.1	15419	Escherichia coli genes for O-antigen biosynthesis gene cluster, complete sequence, strain: E10	9e-129	470	0	1	284	10797	11080	0.965	0.965
		AB812084.1	15422	Escherichia coli genes for O-antigen biosynthetic locus, partial sequence, strain: K12a	9e-129	470	0	1	284	10797	11080	0.965	0.965
		AB811620.1	15423	Escherichia coli DNA, O-antigen biosynthetic locus, strain: H702c	9e-129	470	0	1	284	10797	11080	0.965	0.965
		FN554766.1	5241977	Escherichia coli 042 complete genome	9e-129	470	0	1	284	2366418	2366701	0.965	0.965
id0028740	284	AB812083.1	22170	Escherichia coli genes for O-antigen biosynthetic locus, partial sequence, strain: 559-59	9e-144	520	0	1	284	17652	17935	0.996	0.996
		KR071853.1	12638	Escherichia coli O-antigen gene cluster, complete sequence	9e-139	503	0	1	284	11674	11957	0.986	0.986
		AB811598.1	26523	Escherichia coli DNA, O-antigen biosynthetic locus, strain: 93404-41	4e-137	497	0	1	284	8627	8910	0.982	0.982
		LN554916.1	486310	Escherichia coli genome assembly FHI62, scaffold scaffold-18_contig-5.0_1_486310_[organism:Escherichia	4e-137	497	0	1	284	373255	373538	0.982	0.982
		LM996927.1	839850	Escherichia coli genome assembly FHI83, scaffold scaffold-27_contig-0.0_1_839850_[organism:Escherichia	4e-137	497	0	1	284	639922	640205	0.982	0.982
		LM996078.1	455408	Escherichia coli genome assembly FHI43, scaffold scaffold-14_contig-3.5_58947_514354_[organism:Escherichia	4e-137	497	0	1	284	376955	377238	0.982	0.982
		LM996036.1	449934	Escherichia coli genome assembly FHI48, scaffold scaffold-28_contig-6.1_2595_452528_[organism:Escherichia	4e-137	497	0	1	284	374616	374899	0.982	0.982
		DQ472575.1	643	Escherichia coli strain 05-0376 Gnd (gnd) gene, partial cds	4e-137	497	0	1	284	63	346	0.982	0.982
		DQ472559.1	643	Escherichia coli strain 00-5288 Gnd (gnd) gene, partial cds DQ472560.1 Escherichia coli strain 99-4389 Gnd (gnd) gene, partial cds	4e-137	497	0	1	284	63	346	0.982	0.982
		AY380835.1	17433	Shigella dysenteriae strain M1354 7 O-antigen gene cluster, complete sequence	4e-137	497	0	1	284	16565	16848	0.982	0.982
id0028470	284	AB812020.1	20072	Escherichia coli genes for O-antigen biosynthetic locus, partial sequence, strain: U19-41	2e-130	475	0	1	284	15442	15725	0.968	0.968
		AB811621.1	13542	Escherichia coli DNA, O-antigen biosynthetic locus, strain: P1c	2e-130	475	0	1	284	9770	10053	0.968	0.968
		U14456.1	1335	Escherichia coli EC63 6-phosphogluconate dehydrogenase (gnd) gene, partial cds	2e-130	475	0	1	284	410	693	0.968	0.968
		CP015834.1	5176750	Escherichia coli strain MS6198, complete genome	9e-129	470	0	1	284	2324440	2324723	0.965	0.965
		CP013031.1	4731493	Escherichia coli strain H1827/12, complete genome	9e-129	470	0	1	284	2862874	2863157	0.965	0.965
		CP014268.2	4478958	Escherichia coli B strain C2566, complete genome	9e-129	470	0	1	284	2725200	2725483	0.965	0.965
		CP014768.1	4558287	Shigella sp. PAMC 28760, complete genome	9e-129	470	0	1	284	2776472	2776755	0.965	0.965
		CP014269.1	4569185	Escherichia coli B strain C3029, complete genome	9e-129	470	0	1	284	2812784	2813067	0.965	0.965
		CP013048.1	4689408	Escherichia coli strain RS76 genome	9e-129	470	0	1	284	2159077	2159360	0.965	0.965
		CP012633.1	4910962	Escherichia coli strain SF-166, complete genome	9e-129	470	0	1	284	1891774	1892057	0.965	0.965
id0028125	284	AB811610.1	15355	Escherichia coli DNA, O-antigen biosynthetic locus, strain: P2a	2e-140	508	0	1	284	8354	8637	0.989	0.989
		CU928158.2	4588711	Escherichia fergusonii ATCC 35469 chromosome, complete genome	2e-140	508	0	1	284	2138450	2138733	0.989	0.989
		U14462.1	1335	Escherichia fergusonii ATCC 35469 6-phosphogluconate dehydrogenase (gnd) gene, partial cds	2e-140	508	0	1	284	410	693	0.989	0.989
		CP008697.1	5056598	Escherichia coli strain ST648, complete genome	9e-139	503	0	1	284	2983386	2983669	0.986	0.986
		AB812078.1	19016	Escherichia coli genes for O-antigen biosynthetic locus, partial sequence, strain: 92-1250	9e-139	503	0	1	284	14479	14762	0.986	0.986
		AB812071.1	18684	Escherichia coli genes for O-antigen biosynthetic locus, partial sequence, strain: 244-54	9e-139	503	0	1	284	14900	15183	0.986	0.986
		AB812023.1	21256	Escherichia coli genes for O-antigen biosynthetic locus, partial sequence, strain: F10524-41	9e-139	503	0	1	284	15600	15883	0.986	0.986
		KF927149.1	12742	Shigella boydii strain hn03 O-antigen gene cluster, partial sequence	4e-137	497	0	1	284	11967	12250	0.982	0.982
		EU296408.1	12864	Escherichia coli serogroup O167 O-antigen gene cluster, complete sequence	4e-137	497	0	1	284	11967	12250	0.982	0.982
		LC125931.1	21020	Escherichia coli DNA, O-antigen biosynthesis gene cluster, strain: 110062	2e-135	492	0	1	284	16383	16666	0.979	0.979
id0027620	284	CP015074.2	4977366	Escherichia coli strain Ecol_745, complete genome	4e-142	514	0	1	284	2567814	2568097	0.993	0.993
		AB811614.1	19104	Escherichia coli DNA, O-antigen biosynthetic locus, strain: H510c	9e-139	503	0	1	284	15097	15380	0.986	0.986
		CP000970.1	5068389	Escherichia coli SMS-3-5, complete genome	9e-139	503	0	1	284	1052275	1052558	0.986	0.986
		AB811604.1	17909	Escherichia coli DNA, O-antigen biosynthetic locus, strain: F8188-41	2e-135	492	0	1	284	13381	13664	0.979	0.979
		CP005998.1	4944397	Escherichia coli B7A, complete genome	2e-135	492	0	1	284	1236428	1236711	0.979	0.979
		DQ167407.1	10241	Escherichia coli O148 O-antigen gene cluster, complete sequence	2e-135	492	0	1	284	9344	9627	0.979	0.979
		AB972415.1	11798	Escherichia coli genes for O-antigen biosynthesis gene cluster, complete sequence, strain: F8198-41	9e-129	470	0	1	284	4338	4621	0.965	0.965
		AB812075.1	17202	Escherichia coli genes for O-antigen biosynthetic locus, partial sequence, strain: E54071	9e-129	470	0	1	284	11325	11608	0.965	0.965
		AB812063.1	12998	Escherichia coli genes for O-antigen biosynthetic locus, partial sequence, strain: 14097	9e-129	470	0	1	284	7890	8173	0.965	0.965
		AB812025.1	22017	Escherichia coli genes for O-antigen biosynthetic locus, partial sequence, strain: K6b	9e-129	470	0	1	284	14563	14846	0.965	0.965
id0027564	284	AY529126.1	13367	Shigella boydii serotype 11 O-antigen gene cluster, complete sequence	9e-139	503	0	1	284	12499	12782	0.986	0.986
		AB812069.1	21813	Escherichia coli genes for O-antigen biosynthetic locus, partial sequence, strain: 1792-54	4e-137	497	0	1	284	17899	18182	0.982	0.982
		AF402313.1	15223	Shigella boydii serotype 5 O-antigen gene cluster, partial sequence	2e-135	492	0	1	284	14325	14608	0.979	0.979
		AB811621.1	13542	Escherichia coli DNA, O-antigen biosynthetic locus, strain: P1c	4e-132	481	0	1	284	9770	10053	0.972	0.972
		LM996528.1	313532	Escherichia coli genome assembly FHI65, scaffold scaffold-21_contig-5.0_1_313532_[organism:Escherichia	4e-132	481	0	1	284	46782	47065	0.972	0.972
		U14456.1	1335	Escherichia coli EC63 6-phosphogluconate dehydrogenase (gnd) gene, partial cds	4e-132	481	0	1	284	410	693	0.972	0.972
		CP003034.1	5313531	Escherichia coli O7:K1 str. CE10, complete genome	2e-130	475	0	1	284	2362520	2362803	0.968	0.968
		GU220362.1	15464	Escherichia coli serogroup O61 O-antigen gene cluster, complete sequence	2e-130	475	0	1	284	14567	14850	0.968	0.968
		CU928164.2	5132068	Escherichia coli IAI39 chromosome, complete genome	2e-130	475	0	1	284	1056500	1056783	0.968	0.968
		EU296413.1	10812	Escherichia coli serogroup O112ab O-antigen gene cluster, complete sequence	2e-130	475	0	1	284	9944	10227	0.968	0.968
id0026488	284	AB812060.1	20161	Escherichia coli genes for O-antigen biosynthetic locus, partial sequence, strain: CDC149-51	9e-134	486	0	1	284	15540	15823	0.975	0.975
		LM997363.1	360948	Escherichia coli genome assembly FHI98, scaffold scaffold-26_contig-5.0_1_360948_[organism:Escherichia	9e-134	486	0	1	284	206300	206583	0.975	0.975
		EU296406.1	15278	Shigella boydii type 12 O-antigen gene cluster, complete sequence	9e-134	486	0	1	284	14900	15183	0.975	0.975
		AY220982.1	19288	Escherichia coli O86:B7 O-antigen gene cluster, complete sequence	9e-134	486	0	1	284	15442	15725	0.975	0.975
		LC125927.1	14272	Escherichia coli DNA, O-antigen biosynthesis gene cluster, strain: 121862	4e-132	481	0	1	284	9733	10016	0.972	0.972
		CP014488.1	4897758	Escherichia coli strain G749, complete genome	4e-132	481	0	1	284	2101816	2102099	0.972	0.972
		AB812058.1	14265	Escherichia coli genes for O-antigen biosynthetic locus, partial sequence, strain: 4370-53	4e-132	481	0	1	284	9766	10049	0.972	0.972
		AB812057.1	16946	Escherichia coli genes for O-antigen biosynthetic locus, partial sequence, strain: N282	4e-132	481	0	1	284	11156	11439	0.972	0.972
		AB811610.1	15355	Escherichia coli DNA, O-antigen biosynthetic locus, strain: P2a	4e-132	481	0	1	284	8354	8637	0.972	0.972
		LK999959.1	684185	Escherichia coli genome assembly FHI42, scaffold scaffold-33	4e-132	481	0	1	284	648780	649063	0.972	0.972
id0025790	284	AF402313.1	15223	Shigella boydii serotype 5 O-antigen gene cluster, partial sequence	4e-142	514	0	1	284	14325	14608	0.993	0.993
		CP013029.1	5202850	Escherichia coli strain 2012C-4227, complete genome	2e-140	508	0	1	284	3000510	3000793	0.989	0.989
							0	1	284	3008924	3009207	0.965	0.965
		DQ472564.1	643	Escherichia coli strain 00-4540 Gnd (gnd) gene, partial cds	2e-140	508	0	1	284	63	346	0.989	0.989
		LT594504.1	4894900	Escherichia coli isolate E. coli RL465 genome assembly, chromosome: RL465_chromosome	9e-139	503	0	1	284	3016566	3016849	0.986	0.986
		AB811610.1	15355	Escherichia coli DNA, O-antigen biosynthetic locus, strain: P2a	2e-135	492	0	1	284	8354	8637	0.979	0.979
		LM996528.1	313532	Escherichia coli genome assembly FHI65, scaffold scaffold-21_contig-5.0_1_313532_[organism:Escherichia	2e-135	492	0	1	284	46782	47065	0.979	0.979
		CU928158.2	4588711	Escherichia fergusonii ATCC 35469 chromosome, complete genome	2e-135	492	0	1	284	2138450	2138733	0.979	0.979
		U14462.1	1335	Escherichia fergusonii ATCC 35469 6-phosphogluconate dehydrogenase (gnd) gene, partial cds	2e-135	492	0	1	284	410	693	0.979	0.979
		LC125931.1	21020	Escherichia coli DNA, O-antigen biosynthesis gene cluster, strain: 110062	9e-134	486	0	1	284	16383	16666	0.975	0.975
		CP008697.1	5056598	Escherichia coli strain ST648, complete genome	9e-134	486	0	1	284	2983386	2983669	0.975	0.975
id0025524	284	AB972419.1	22904	Escherichia coli genes for O-antigen biosynthesis gene cluster, complete sequence, strain: 43w	2e-140	508	0	1	284	18417	18700	0.989	0.989
		AB812082.1	22931	Escherichia coli genes for O-antigen biosynthetic locus, partial sequence, strain: 182-02	2e-140	508	0	1	284	18426	18709	0.989	0.989
		AB811610.1	15355	Escherichia coli DNA, O-antigen biosynthetic locus, strain: P2a	2e-140	508	0	1	284	8354	8637	0.989	0.989
		CU928158.2	4588711	Escherichia fergusonii ATCC 35469 chromosome, complete genome	2e-140	508	0	1	284	2138450	2138733	0.989	0.989
		U14462.1	1335	Escherichia fergusonii ATCC 35469 6-phosphogluconate dehydrogenase (gnd) gene, partial cds	2e-140	508	0	1	284	410	693	0.989	0.989
		CP008697.1	5056598	Escherichia coli strain ST648, complete genome	9e-139	503	0	1	284	2983386	2983669	0.986	0.986
		AB972416.1	15419	Escherichia coli genes for O-antigen biosynthesis gene cluster, complete sequence, strain: E10	9e-139	503	0	1	284	10797	11080	0.986	0.986
		AB812084.1	15422	Escherichia coli genes for O-antigen biosynthetic locus, partial sequence, strain: K12a	9e-139	503	0	1	284	10797	11080	0.986	0.986
		AB812078.1	19016	Escherichia coli genes for O-antigen biosynthetic locus, partial sequence, strain: 92-1250	9e-139	503	0	1	284	14479	14762	0.986	0.986
		AB812074.1	17248	Escherichia coli genes for O-antigen biosynthetic locus, partial sequence, strain: E29518	9e-139	503	0	1	284	12418	12701	0.986	0.986
id0025240	284	EU294163.1	15124	Shigella boydii O antigen gene cluster, complete sequence	4e-137	497	0	1	284	14227	14510	0.982	0.982
		CP014197.1	4827745	Escherichia coli strain MRE600, complete genome	9e-134	486	0	1	284	1658962	1659245	0.975	0.975
		CP007491.1	4879931	Escherichia coli strain ACN002, complete genome	9e-134	486	0	1	284	2182502	2182785	0.975	0.975
		CP007442.1	4936576	Escherichia coli ACN001, complete genome	9e-134	486	0	1	284	2128259	2128542	0.975	0.975
		CP010315.1	5017219	Escherichia coli strain 789, complete genome	9e-134	486	0	1	284	2363909	2364192	0.975	0.975
		AB812033.1	18282	Escherichia coli genes for O-antigen biosynthetic locus, partial sequence, strain: H5	9e-134	486	0	1	284	13754	14037	0.975	0.975
		CP004009.1	4798435	Escherichia coli APEC O78, complete genome	9e-134	486	0	1	284	2851922	2852205	0.975	0.975
		FN649414.1	5153435	Escherichia coli ETEC H10407, complete genome CP007594.1 Escherichia coli strain SEC470, complete genome	9e-134	486	0	1	284	2334217	2334500	0.975	0.975
		CU928162.2	5209548	Escherichia coli ED1a chromosome, complete genome	9e-134	486	0	1	284	2310052	2310335	0.975	0.975
		EU294167.1	13011	Shigella dysenteriae O antigen gene cluster, complete sequence	9e-134	486	0	1	284	12654	12937	0.975	0.975
id0025175	284	LM996756.1	783257	Escherichia coli genome assembly FHI8, scaffold scaffold-33_contig-0.0_1_783257_[organism:Escherichia	9e-144	520	0	1	284	752697	752980	0.996	0.996
		CP015995.1	4994918	Escherichia coli strain S51, complete genome	2e-130	475	0	1	284	1859618	1859901	0.968	0.968
		AP009240.1	4887515	Escherichia coli SE11 DNA, complete genome	2e-130	475	0	1	284	2354614	2354897	0.968	0.968
		AY832964.1	550	Escherichia coli isolate 145 6 phosphogluconate dehydrogenase (gnd) gene, partial cds	2e-130	475	0	1	284	4	287	0.968	0.968
		AY220982.1	19288	Escherichia coli O86:B7 O-antigen gene cluster, complete sequence	2e-130	475	0	1	284	15442	15725	0.968	0.968
		CP009166.1	4948797	Escherichia coli 1303, complete genome	9e-129	470	0	1	284	2311223	2311506	0.965	0.965
		AB812053.1	21385	Escherichia coli genes for O-antigen biosynthetic locus, partial sequence, strain: Ew2129-54	9e-129	470	0	1	284	16756	17039	0.965	0.965
		AB812029.1	20765	Escherichia coli genes for O-antigen biosynthetic locus, partial sequence, strain: P9c	9e-129	470	0	1	284	16675	16958	0.965	0.965
		AB812028.1	20114	Escherichia coli genes for O-antigen biosynthetic locus, partial sequence, strain: P9b	9e-129	470	0	1	284	15576	15859	0.965	0.965
		LM997321.1	394194	Escherichia coli genome assembly FHI90, scaffold scaffold-26_contig-5.0_1_394194_[organism:Escherichia	9e-129	470	0	1	284	241096	241379	0.965	0.965
id0024924	284	DQ371800.1	11616	Shigella boydii serotype 16 O antigen gene cluster, complete sequence	4e-137	497	0	1	284	10722	11005	0.982	0.982
		DQ868766.1	10319	Escherichia coli serogroup O147 O-antigen gene cluster, complete sequence	2e-135	492	0	1	284	9355	9638	0.979	0.979
		AB812057.1	16946	Escherichia coli genes for O-antigen biosynthetic locus, partial sequence, strain: N282	9e-134	486	0	1	284	11156	11439	0.975	0.975
		GU220362.1	15464	Escherichia coli serogroup O61 O-antigen gene cluster, complete sequence	9e-134	486	0	1	284	14567	14850	0.975	0.975
		EU294169.1	12235	Shigella dysenteriae O antigen gene cluster, complete sequence	9e-134	486	0	1	284	11338	11621	0.975	0.975
		DQ472567.1	643	Escherichia coli strain 03-3266 Gnd (gnd) gene, partial cds	9e-134	486	0	1	284	63	346	0.975	0.975
		AY832962.1	550	Escherichia coli isolate 079 6 phosphogluconate dehydrogenase (gnd) gene, partial cds	9e-134	486	0	1	284	4	287	0.975	0.975
		U14436.1	1335	Escherichia coli EC15 6-phosphogluconate dehydrogenase (gnd) gene, partial cds	9e-134	486	0	1	284	410	693	0.975	0.975
		CP016497.1	5178720	Escherichia coli strain UPEC 26-1, complete genome	4e-132	481	0	1	284	581044	581327	0.972	0.972
		CP016358.1	5154641	Escherichia coli strain K-15KW01, complete genome	4e-132	481	0	1	284	603514	603797	0.972	0.972
id0024026	284	LM997363.1	360948	Escherichia coli genome assembly FHI98, scaffold scaffold-26_contig-5.0_1_360948_[organism:Escherichia	2e-140	508	0	1	284	206300	206583	0.989	0.989
		U14460.1	1335	Escherichia coli EC69 6-phosphogluconate dehydrogenase (gnd) gene, partial cds	9e-139	503	0	1	284	410	693	0.986	0.986
		M64328.1	1787	E.coli (strain ECOR69) 6-phosphogluconate dehydrogenase (gnd) gene, complete cds	9e-139	503	0	1	284	694	977	0.986	0.986
		AB812054.1	22349	Escherichia coli genes for O-antigen biosynthetic locus, partial sequence, strain: 4932-53	4e-137	497	0	1	284	16301	16584	0.982	0.982
		AB812039.1	20886	Escherichia coli genes for O-antigen biosynthetic locus, partial sequence, strain: H77	4e-137	497	0	1	284	16290	16573	0.982	0.982
		HM485572.1	16597	Escherichia coli serovar O109 O-antigen gene cluster, complete sequence	4e-137	497	0	1	284	15676	15959	0.982	0.982
		FM180568.1	4965553	Escherichia coli 0127:H6 E2348/69 complete genome, strain E2348/69	4e-137	497	0	1	284	2219080	2219363	0.982	0.982
		DQ472577.1	643	Escherichia coli strain 02-0714 Gnd (gnd) gene, partial cds	4e-137	497	0	1	284	63	346	0.982	0.982
		AY220982.1	19288	Escherichia coli O86:B7 O-antigen gene cluster, complete sequence	4e-137	497	0	1	284	15442	15725	0.982	0.982
		U14438.1	1335	Escherichia coli EC25 6-phosphogluconate dehydrogenase (gnd) gene, partial cds	4e-137	497	0	1	284	410	693	0.982	0.982
id0023661	284	U14436.1	1335	Escherichia coli EC15 6-phosphogluconate dehydrogenase (gnd) gene, partial cds	9e-144	520	0	1	284	410	693	0.996	0.996
		AB972419.1	22904	Escherichia coli genes for O-antigen biosynthesis gene cluster, complete sequence, strain: 43w	4e-142	514	0	1	284	18417	18700	0.993	0.993
		AB812082.1	22931	Escherichia coli genes for O-antigen biosynthetic locus, partial sequence, strain: 182-02	4e-142	514	0	1	284	18426	18709	0.993	0.993
		CP017251.1	5466770	Escherichia coli strain NADC 5570/86-24/6564, complete sequence	2e-140	508	0	1	284	1875813	1876096	0.989	0.989
		CP017249.1	5467107	Escherichia coli strain NADC 5570/86-24/6565, complete genome	2e-140	508	0	1	284	1875775	1876058	0.989	0.989
		CP017446.1	5410617	Escherichia coli O157:H7 strain 9234, complete genome	2e-140	508	0	1	284	1925450	1925733	0.989	0.989
		CP017444.1	5437532	Escherichia coli O157:H7 strain 8368, complete genome	2e-140	508	0	1	284	1946355	1946638	0.989	0.989
		CP017442.1	5404558	Escherichia coli O157:H7 strain 4276, complete genome	2e-140	508	0	1	284	1925570	1925853	0.989	0.989
		CP017440.1	5438591	Escherichia coli O157:H7 strain 3384, complete genome	2e-140	508	0	1	284	1947874	1948157	0.989	0.989
		CP017438.1	5416633	Escherichia coli O157:H7 strain 2159, complete genome	2e-140	508	0	1	284	1926734	1927017	0.989	0.989
id0023567	284	CP013029.1	5202850	Escherichia coli strain 2012C-4227, complete genome	9e-134	486	0	1	284	3000510	3000793	0.975	0.975
							0	1	284	3008924	3009207	0.958	0.958
		DQ472564.1	643	Escherichia coli strain 00-4540 Gnd (gnd) gene, partial cds	9e-134	486	0	1	284	63	346	0.975	0.975
		AB972416.1	15419	Escherichia coli genes for O-antigen biosynthesis gene cluster, complete sequence, strain: E10	4e-132	481	0	1	284	10797	11080	0.972	0.972
		AB812084.1	15422	Escherichia coli genes for O-antigen biosynthetic locus, partial sequence, strain: K12a	4e-132	481	0	1	284	10797	11080	0.972	0.972
		AB812074.1	17248	Escherichia coli genes for O-antigen biosynthetic locus, partial sequence, strain: E29518	4e-132	481	0	1	284	12418	12701	0.972	0.972
		AB811620.1	15423	Escherichia coli DNA, O-antigen biosynthetic locus, strain: H702c	4e-132	481	0	1	284	10797	11080	0.972	0.972
		AB811610.1	15355	Escherichia coli DNA, O-antigen biosynthetic locus, strain: P2a	4e-132	481	0	1	284	8354	8637	0.972	0.972
		FN554766.1	5241977	Escherichia coli 042 complete genome	4e-132	481	0	1	284	2366418	2366701	0.972	0.972
		CU928163.2	5202090	Escherichia coli UMN026 chromosome, complete genome	4e-132	481	0	1	284	2403042	2403325	0.972	0.972
		CU928158.2	4588711	Escherichia fergusonii ATCC 35469 chromosome, complete genome	4e-132	481	0	1	284	2138450	2138733	0.972	0.972
id0023392	284	AB812070.1	14143	Escherichia coli genes for O-antigen biosynthetic locus, partial sequence, strain: 745-56	9e-144	520	0	1	284	9609	9892	0.996	0.996
		AF402315.1	10911	Shigella boydii serotype 9 O-antigen gene cluster, partial sequence	9e-144	520	0	1	284	10037	10320	0.996	0.996
		CP010344.1	4803751	Escherichia coli ECC-1470, complete genome	1e-142	516	0	3	284	2189499	2189780	0.996	0.996
		DQ109552.1	12507	Escherichia coli O139 O-antigen gene cluster, complete sequence	4e-142	514	0	1	284	11756	12039	0.993	0.993
		AB812081.1	16331	Escherichia coli genes for O-antigen biosynthetic locus, partial sequence, strain: 99-6301	2e-140	508	0	1	284	11798	12081	0.989	0.989
		CP015912.1	5005730	Escherichia coli strain 210205630, complete genome	9e-139	503	0	1	284	985080	985363	0.986	0.986
		CP011416.1	4947515	Escherichia coli strain CFSAN029787, complete genome	9e-139	503	0	1	284	249929	250212	0.986	0.986
		AB812066.1	14841	Escherichia coli genes for O-antigen biosynthetic locus, partial sequence, strain: E110-69	9e-139	503	0	1	284	10205	10488	0.986	0.986
		AB812043.1	14195	Escherichia coli genes for O-antigen biosynthetic locus, partial sequence, strain: H319	9e-139	503	0	1	284	10429	10712	0.986	0.986
		AB812032.1	21073	Escherichia coli genes for O-antigen biosynthetic locus, partial sequence, strain: E71	9e-139	503	0	1	284	16557	16840	0.986	0.986
id0023159	284	AB812054.1	22349	Escherichia coli genes for O-antigen biosynthetic locus, partial sequence, strain: 4932-53	4e-142	514	0	1	284	16301	16584	0.993	0.993
		AB812039.1	20886	Escherichia coli genes for O-antigen biosynthetic locus, partial sequence, strain: H77	4e-142	514	0	1	284	16290	16573	0.993	0.993
		HM485572.1	16597	Escherichia coli serovar O109 O-antigen gene cluster, complete sequence	4e-142	514	0	1	284	15676	15959	0.993	0.993
		FM180568.1	4965553	Escherichia coli 0127:H6 E2348/69 complete genome, strain E2348/69	4e-142	514	0	1	284	2219080	2219363	0.993	0.993
		DQ472577.1	643	Escherichia coli strain 02-0714 Gnd (gnd) gene, partial cds	4e-142	514	0	1	284	63	346	0.993	0.993
		U14438.1	1335	Escherichia coli EC25 6-phosphogluconate dehydrogenase (gnd) gene, partial cds	4e-142	514	0	1	284	410	693	0.993	0.993
		M63827.1	1407	Escherichia coli 6-phosphogluconate dehydrogenase gene, complete cds	4e-142	514	0	1	284	443	726	0.993	0.993
		M63823.1	1407	Escherichia coli 6-phosphogluconate dehydrogenase gene, complete cds	4e-142	514	0	1	284	443	726	0.993	0.993
		LM997363.1	360948	Escherichia coli genome assembly FHI98, scaffold scaffold-26_contig-5.0_1_360948_[organism:Escherichia	9e-139	503	0	1	284	206300	206583	0.986	0.986
		CP009166.1	4948797	Escherichia coli 1303, complete genome	4e-137	497	0	1	284	2311223	2311506	0.982	0.982
id0022891	284	AB811610.1	15355	Escherichia coli DNA, O-antigen biosynthetic locus, strain: P2a	4e-132	481	0	1	284	8354	8637	0.972	0.972
		CU928158.2	4588711	Escherichia fergusonii ATCC 35469 chromosome, complete genome	4e-132	481	0	1	284	2138450	2138733	0.972	0.972
		U14462.1	1335	Escherichia fergusonii ATCC 35469 6-phosphogluconate dehydrogenase (gnd) gene, partial cds	4e-132	481	0	1	284	410	693	0.972	0.972
		CP008697.1	5056598	Escherichia coli strain ST648, complete genome	2e-130	475	0	1	284	2983386	2983669	0.968	0.968
		AB812078.1	19016	Escherichia coli genes for O-antigen biosynthetic locus, partial sequence, strain: 92-1250	2e-130	475	0	1	284	14479	14762	0.968	0.968
		AB812071.1	18684	Escherichia coli genes for O-antigen biosynthetic locus, partial sequence, strain: 244-54	2e-130	475	0	1	284	14900	15183	0.968	0.968
		AB812057.1	16946	Escherichia coli genes for O-antigen biosynthetic locus, partial sequence, strain: N282	2e-130	475	0	1	284	11156	11439	0.968	0.968
		AB812023.1	21256	Escherichia coli genes for O-antigen biosynthetic locus, partial sequence, strain: F10524-41	2e-130	475	0	1	284	15600	15883	0.968	0.968
		CP016497.1	5178720	Escherichia coli strain UPEC 26-1, complete genome	9e-129	470	0	1	284	581044	581327	0.965	0.965
		CP016358.1	5154641	Escherichia coli strain K-15KW01, complete genome	9e-129	470	0	1	284	603514	603797	0.965	0.965
id0021813	284	U14458.1	1335	Escherichia coli EC68 6-phosphogluconate dehydrogenase (gnd) gene, partial cds	9e-144	520	0	1	284	410	693	0.996	0.996
		CP001671.1	5131397	Escherichia coli ABU 83972, complete genome	4e-142	514	0	1	284	2361025	2361308	0.993	0.993
		DQ472570.1	643	Escherichia coli strain 03-2637 Gnd (gnd) gene, partial cds	4e-142	514	0	1	284	63	346	0.993	0.993
		AY832957.1	550	Escherichia coli isolate 044 6 phosphogluconate dehydrogenase (gnd) gene, partial cds	4e-142	514	0	1	284	4	287	0.993	0.993
		U14439.1	1335	Escherichia coli EC52 6-phosphogluconate dehydrogenase (gnd) gene, partial cds U14452.1 Escherichia coli EC52 6-phosphogluconate dehydrogenase (gnd)gene, partial cds	4e-142	514	0	1	284	410	693	0.993	0.993
		M64330.1	1747	E.coli (strain ECOR68) 6-phosphogluconate dehydrogenase (gnd) gene, complete cds	4e-142	514	0	1	284	664	947	0.993	0.993
		DQ472574.1	643	Escherichia coli strain 05-6545 Gnd (gnd) gene, partial cds	4e-137	497	0	1	284	63	346	0.982	0.982
		DQ875941.1	10432	Shigella boydii serotype 17 O antigen gene cluster, complete sequence	4e-127	464	0	1	284	9535	9818	0.961	0.961
		CP013663.1	5233459	Escherichia coli strain GB089, complete genome	9e-124	453	0	1	284	2550816	2551099	0.954	0.954
		CP015228.1	5286558	Escherichia coli strain 09-00049, complete genome	9e-124	453	0	1	284	2585980	2586263	0.954	0.954
id0020793	284	U14458.1	1335	Escherichia coli EC68 6-phosphogluconate dehydrogenase (gnd) gene, partial cds	9e-134	486	0	1	284	410	693	0.975	0.975
		CP013029.1	5202850	Escherichia coli strain 2012C-4227, complete genome	4e-132	481	0	1	284	3000510	3000793	0.972	0.972
							0	1	284	3008924	3009207	0.954	0.954
		AB812078.1	19016	Escherichia coli genes for O-antigen biosynthetic locus, partial sequence, strain: 92-1250	4e-132	481	0	1	284	14479	14762	0.972	0.972
		AB812071.1	18684	Escherichia coli genes for O-antigen biosynthetic locus, partial sequence, strain: 244-54	4e-132	481	0	1	284	14900	15183	0.972	0.972
		AB812023.1	21256	Escherichia coli genes for O-antigen biosynthetic locus, partial sequence, strain: F10524-41	4e-132	481	0	1	284	15600	15883	0.972	0.972
		CP001671.1	5131397	Escherichia coli ABU 83972, complete genome	4e-132	481	0	1	284	2361025	2361308	0.972	0.972
		DQ472570.1	643	Escherichia coli strain 03-2637 Gnd (gnd) gene, partial cds	4e-132	481	0	1	284	63	346	0.972	0.972
		DQ472564.1	643	Escherichia coli strain 00-4540 Gnd (gnd) gene, partial cds	4e-132	481	0	1	284	63	346	0.972	0.972
		AY832957.1	550	Escherichia coli isolate 044 6 phosphogluconate dehydrogenase (gnd) gene, partial cds	4e-132	481	0	1	284	4	287	0.972	0.972
		U14439.1	1335	Escherichia coli EC52 6-phosphogluconate dehydrogenase (gnd) gene, partial cds U14452.1 Escherichia coli EC52 6-phosphogluconate dehydrogenase (gnd)gene, partial cds	4e-132	481	0	1	284	410	693	0.972	0.972
id0020628	284	LC125931.1	21020	Escherichia coli DNA, O-antigen biosynthesis gene cluster, strain: 110062	4e-137	497	0	1	284	16383	16666	0.982	0.982
		AB812054.1	22349	Escherichia coli genes for O-antigen biosynthetic locus, partial sequence, strain: 4932-53	4e-137	497	0	1	284	16301	16584	0.982	0.982
		AB812039.1	20886	Escherichia coli genes for O-antigen biosynthetic locus, partial sequence, strain: H77	4e-137	497	0	1	284	16290	16573	0.982	0.982
		HM485572.1	16597	Escherichia coli serovar O109 O-antigen gene cluster, complete sequence	4e-137	497	0	1	284	15676	15959	0.982	0.982
		FM180568.1	4965553	Escherichia coli 0127:H6 E2348/69 complete genome, strain E2348/69	4e-137	497	0	1	284	2219080	2219363	0.982	0.982
		DQ472577.1	643	Escherichia coli strain 02-0714 Gnd (gnd) gene, partial cds	4e-137	497	0	1	284	63	346	0.982	0.982
		DQ109552.1	12507	Escherichia coli O139 O-antigen gene cluster, complete sequence	4e-137	497	0	1	284	11756	12039	0.982	0.982
		U14438.1	1335	Escherichia coli EC25 6-phosphogluconate dehydrogenase (gnd) gene, partial cds	4e-137	497	0	1	284	410	693	0.982	0.982
		M63827.1	1407	Escherichia coli 6-phosphogluconate dehydrogenase gene, complete cds	4e-137	497	0	1	284	443	726	0.982	0.982
		M63823.1	1407	Escherichia coli 6-phosphogluconate dehydrogenase gene, complete cds	4e-137	497	0	1	284	443	726	0.982	0.982
id0020544	284	CP013112.1	4863501	Escherichia coli strain YD786, complete genome	4e-132	481	0	1	284	1710302	1710585	0.972	0.972
		AB811623.1	19664	Escherichia coli DNA, O-antigen biosynthetic locus, strain: U12-41	2e-130	475	0	1	284	15248	15531	0.968	0.968
		DQ109552.1	12507	Escherichia coli O139 O-antigen gene cluster, complete sequence	2e-130	475	0	1	284	11756	12039	0.968	0.968
		CP015912.1	5005730	Escherichia coli strain 210205630, complete genome	9e-129	470	0	1	284	985080	985363	0.965	0.965
		CP015240.1	4863599	Escherichia coli strain 2011C-3911, complete genome	9e-129	470	0	1	284	114818	115101	0.965	0.965
		AB812070.1	14143	Escherichia coli genes for O-antigen biosynthetic locus, partial sequence, strain: 745-56	9e-129	470	0	1	284	9609	9892	0.965	0.965
		AB812066.1	14841	Escherichia coli genes for O-antigen biosynthetic locus, partial sequence, strain: E110-69	9e-129	470	0	1	284	10205	10488	0.965	0.965
		AF402315.1	10911	Shigella boydii serotype 9 O-antigen gene cluster, partial sequence	9e-129	470	0	1	284	10037	10320	0.965	0.965
		CP010344.1	4803751	Escherichia coli ECC-1470, complete genome	1e-127	466	0	3	284	2189499	2189780	0.965	0.965
		CP016404.1	4668621	Escherichia coli strain 210221272, complete genome	4e-127	464	0	1	284	2842404	2842687	0.961	0.961
id0020436	284	EU294168.1	13552	Escherichia coli serotype O150 O antigen gene cluster, complete sequence	4e-142	514	0	1	284	12655	12938	0.993	0.993
		AB812024.1	19338	Escherichia coli genes for O-antigen biosynthetic locus, partial sequence, strain: F10598-41	4e-137	497	0	1	284	15500	15783	0.982	0.982
		AB812057.1	16946	Escherichia coli genes for O-antigen biosynthetic locus, partial sequence, strain: N282	2e-135	492	0	1	284	11156	11439	0.979	0.979
		CP016497.1	5178720	Escherichia coli strain UPEC 26-1, complete genome	9e-134	486	0	1	284	581044	581327	0.975	0.975
		CP016358.1	5154641	Escherichia coli strain K-15KW01, complete genome	9e-134	486	0	1	284	603514	603797	0.975	0.975
		CP014667.1	5116831	Escherichia coli strain ECONIH2, complete genome	9e-134	486	0	1	284	2206076	2206359	0.975	0.975
		CP007592.1	5104557	Escherichia coli O157:H16 strain Santai, complete genome	9e-134	486	0	1	284	2484717	2485000	0.975	0.975
		AB812026.1	22182	Escherichia coli genes for O-antigen biosynthetic locus, partial sequence, strain: K11a	9e-134	486	0	1	284	16217	16500	0.975	0.975
		CP009072.1	5130767	Escherichia coli ATCC 25922, complete genome	9e-134	486	0	1	284	5050668	5050951	0.975	0.975
		CP007799.1	5441200	Escherichia coli Nissle 1917, complete genome	9e-134	486	0	1	284	2361665	2361948	0.975	0.975
id0020381	284	CP017251.1	5466770	Escherichia coli strain NADC 5570/86-24/6564, complete sequence	2e-140	508	0	1	284	1875813	1876096	0.989	0.989
		CP017249.1	5467107	Escherichia coli strain NADC 5570/86-24/6565, complete genome	2e-140	508	0	1	284	1875775	1876058	0.989	0.989
		CP015846.1	5645226	Escherichia coli O157:H7 strain FRIK2069, complete genome	2e-140	508	0	1	284	2864900	2865183	0.989	0.989
		CP015843.1	5588132	Escherichia coli O157:H7 strain FRIK2455, complete genome	2e-140	508	0	1	284	2807811	2808094	0.989	0.989
		CP015842.1	5645219	Escherichia coli O157:H7 strain FRIK2533, complete genome	2e-140	508	0	1	284	2864898	2865181	0.989	0.989
		CP015832.1	5509528	Escherichia coli O157 strain 180-PT54, complete genome	2e-140	508	0	1	284	2068625	2068908	0.989	0.989
		CP015831.1	5831209	Escherichia coli O157 strain 644-PT8, complete genome	2e-140	508	0	1	284	2067812	2068095	0.989	0.989
		CP012802.1	5332063	Escherichia coli O157:H7 strain WS4202, complete genome	2e-140	508	0	1	284	2646399	2646682	0.989	0.989
		CP010304.1	5488700	Escherichia coli O157:H7 str. SS52, complete genome	2e-140	508	0	1	284	2698575	2698858	0.989	0.989
		AB812072.1	14063	Escherichia coli genes for O-antigen biosynthetic locus, partial sequence, strain: C8/55	2e-140	508	0	1	284	9524	9807	0.989	0.989
id0020252	284	AB812047.1	19219	Escherichia coli genes for O-antigen biosynthetic locus, partial sequence, strain: H511	9e-144	520	0	1	284	14724	15007	0.996	0.996
		CP006736.1	4302517	Shigella dysenteriae 1617, complete genome	4e-142	514	0	1	284	1973955	1974238	0.993	0.993
		AB812077.1	21994	Escherichia coli genes for O-antigen biosynthetic locus, partial sequence, strain: 86-381	2e-140	508	0	1	284	17377	17660	0.989	0.989
		AB811596.1	19014	Escherichia coli DNA, O-antigen biosynthetic locus, strain: U1-41	2e-140	508	0	1	284	14588	14871	0.989	0.989
		AB811599.1	21154	Escherichia coli DNA, O-antigen biosynthetic locus, strain: Bi8337-41	9e-139	503	0	1	284	17560	17843	0.986	0.986
		AB812061.1	18883	Escherichia coli genes for O-antigen biosynthetic locus, partial sequence, strain: C771	4e-137	497	0	1	284	14064	14347	0.982	0.982
		AB812056.1	18692	Escherichia coli genes for O-antigen biosynthetic locus, partial sequence, strain: N87	4e-137	497	0	1	284	14349	14632	0.982	0.982
		LM996875.1	334094	Escherichia coli genome assembly FHI72, scaffold scaffold-30_contig-3.2_199093_533186_[organism:Escherichia	4e-137	497	0	1	284	238394	238677	0.982	0.982
		AB972422.1	16164	Escherichia coli genes for O-antigen biosynthesis gene cluster, complete sequence, strain: Coli Pecs	2e-135	492	0	1	284	11624	11907	0.979	0.979
		AB972421.1	18333	Escherichia coli genes for O-antigen biosynthesis gene cluster, complete sequence, strain: 178-54	2e-135	492	0	1	284	13793	14076	0.979	0.979
id0019519	284	AB812054.1	22349	Escherichia coli genes for O-antigen biosynthetic locus, partial sequence, strain: 4932-53	2e-140	508	0	1	284	16301	16584	0.989	0.989
		AB812039.1	20886	Escherichia coli genes for O-antigen biosynthetic locus, partial sequence, strain: H77	2e-140	508	0	1	284	16290	16573	0.989	0.989
		AB811619.1	19971	Escherichia coli DNA, O-antigen biosynthetic locus, strain: Bi7455-41	4e-137	497	0	1	284	16184	16467	0.982	0.982
		LM997363.1	360948	Escherichia coli genome assembly FHI98, scaffold scaffold-26_contig-5.0_1_360948_[organism:Escherichia	4e-137	497	0	1	284	206300	206583	0.982	0.982
		CP009166.1	4948797	Escherichia coli 1303, complete genome	2e-135	492	0	1	284	2311223	2311506	0.979	0.979
		AB812029.1	20765	Escherichia coli genes for O-antigen biosynthetic locus, partial sequence, strain: P9c	2e-135	492	0	1	284	16675	16958	0.979	0.979
		AY832959.1	550	Escherichia coli isolate 002 6 phosphogluconate dehydrogenase (gnd) gene, partial cds	2e-135	492	0	1	284	4	287	0.979	0.979
		CP015995.1	4994918	Escherichia coli strain S51, complete genome	4e-132	481	0	1	284	1859618	1859901	0.972	0.972
		AB972419.1	22904	Escherichia coli genes for O-antigen biosynthesis gene cluster, complete sequence, strain: 43w	4e-132	481	0	1	284	18417	18700	0.972	0.972
		AB812082.1	22931	Escherichia coli genes for O-antigen biosynthetic locus, partial sequence, strain: 182-02	4e-132	481	0	1	284	18426	18709	0.972	0.972
id0019251	284	LM995788.1	990974	Escherichia coli genome assembly FHI28, scaffold scaffold-21_contig-0.1_87396_1078369_[organism:Escherichia	2e-140	508	0	1	284	402924	403207	0.989	0.989
		AB812036.1	20537	Escherichia coli genes for O-antigen biosynthetic locus, partial sequence, strain: H19	2e-130	475	0	1	284	16757	17040	0.968	0.968
		CP002212.1	5038386	Escherichia coli str. 'clone D i14', complete genome	4e-127	464	0	1	284	2327244	2327527	0.961	0.961
		CP002211.1	5038386	Escherichia coli str. 'clone D i2', complete genome	4e-127	464	0	1	284	2327244	2327527	0.961	0.961
		AE014075.1	5231428	Escherichia coli CFT073, complete genome	4e-127	464	0	1	284	2388686	2388969	0.961	0.961
		AB812057.1	16946	Escherichia coli genes for O-antigen biosynthetic locus, partial sequence, strain: N282	2e-125	459	0	1	284	11156	11439	0.958	0.958
		CP007592.1	5104557	Escherichia coli O157:H16 strain Santai, complete genome	9e-124	453	0	1	284	2484717	2485000	0.954	0.954
		AB972419.1	22904	Escherichia coli genes for O-antigen biosynthesis gene cluster, complete sequence, strain: 43w	9e-124	453	0	1	284	18417	18700	0.954	0.954
		AB972414.1	16727	Escherichia coli genes for O-antigen biosynthesis gene cluster, complete sequence, strain: Su4411-41	9e-124	453	0	1	284	12471	12754	0.954	0.954
		AB812082.1	22931	Escherichia coli genes for O-antigen biosynthetic locus, partial sequence, strain: 182-02	9e-124	453	0	1	284	18426	18709	0.954	0.954
id0018949	284	LT174532.1	26504	Klebsiella pneumoniae capsular polysaccharide biosynthesis gene cluster, type: K10	6e-126	460	0	3	284	21170	21451	0.961	0.961
		AB924552.1	25827	Klebsiella sp. 919 DNA, capsular polysaccharide synthesis gene cluster, serotype: K10	6e-126	460	0	3	284	21386	21667	0.961	0.961
		CP007391.1	4875682	Escherichia coli strain ST540, complete genome	7e-125	457	0	3	282	1878256	1878535	0.961	0.961
		CP007390.1	4807977	Escherichia coli strain ST540, complete genome	7e-125	457	0	3	282	1778469	1778748	0.961	0.961
		CP007265.1	4758629	Escherichia coli strain ST540, complete genome	7e-125	457	0	3	282	3508238	3508517	0.961	0.961
		LT174590.1	29250	Klebsiella pneumoniae capsular polysaccharide biosynthesis gene cluster, type: KL121	1e-122	449	0	3	284	23923	24204	0.954	0.954
		AB924549.1	29496	Klebsiella sp. F052 DNA, capsular polysaccharide synthesis gene cluster, serotype: K6	1e-122	449	0	3	284	27961	28242	0.954	0.954
		AB924612.1	25220	Klebsiella sp. 370 DNA, capsular polysaccharide synthesis gene cluster, serotype: K81	2e-121	446	0	1	283	20175	20457	0.951	0.951
		LT174576.1	24003	Klebsiella pneumoniae capsular polysaccharide biosynthesis gene cluster, type: KL106-1	6e-121	444	0	3	284	20332	20613	0.95	0.95
		LT174555.1	25120	Klebsiella pneumoniae capsular polysaccharide biosynthesis gene cluster, type: K43	6e-121	444	0	3	284	19795	20076	0.95	0.95
id0018161	284	AB972419.1	22904	Escherichia coli genes for O-antigen biosynthesis gene cluster, complete sequence, strain: 43w	9e-139	503	0	1	284	18417	18700	0.986	0.986
		AB812082.1	22931	Escherichia coli genes for O-antigen biosynthetic locus, partial sequence, strain: 182-02	9e-139	503	0	1	284	18426	18709	0.986	0.986
		LM995659.1	1236124	Escherichia coli genome assembly FHI23, scaffold scaffold-32_contig-0.0_1_1236124_[organism:Escherichia	4e-137	497	0	1	284	664642	664925	0.982	0.982
		CP002212.1	5038386	Escherichia coli str. 'clone D i14', complete genome	4e-137	497	0	1	284	2327244	2327527	0.982	0.982
		CP002211.1	5038386	Escherichia coli str. 'clone D i2', complete genome	4e-137	497	0	1	284	2327244	2327527	0.982	0.982
		AB627352.1	18026	Escherichia coli O183:H18 DNA, O-antigen biosynthesis gene cluster, strain: EHOUT32	4e-137	497	0	1	284	14244	14527	0.982	0.982
		AE014075.1	5231428	Escherichia coli CFT073, complete genome	4e-137	497	0	1	284	2388686	2388969	0.982	0.982
		AB812057.1	16946	Escherichia coli genes for O-antigen biosynthetic locus, partial sequence, strain: N282	2e-135	492	0	1	284	11156	11439	0.979	0.979
		AB812036.1	20537	Escherichia coli genes for O-antigen biosynthetic locus, partial sequence, strain: H19	2e-135	492	0	1	284	16757	17040	0.979	0.979
		AB811610.1	15355	Escherichia coli DNA, O-antigen biosynthetic locus, strain: P2a	2e-135	492	0	1	284	8354	8637	0.979	0.979
id0017737	284	AB811621.1	13542	Escherichia coli DNA, O-antigen biosynthetic locus, strain: P1c	9e-144	520	0	1	284	9770	10053	0.996	0.996
		CP003034.1	5313531	Escherichia coli O7:K1 str. CE10, complete genome	4e-142	514	0	1	284	2362520	2362803	0.993	0.993
		AY654590.1	16573	Escherichia coli O59 O-antigen gene cluster, complete sequence	4e-142	514	0	1	284	9554	9837	0.993	0.993
		KR071853.1	12638	Escherichia coli O-antigen gene cluster, complete sequence	4e-137	497	0	1	284	11674	11957	0.982	0.982
		DQ868765.1	15601	Escherichia coli serogroup O141 O-antigen gene cluster, complete sequence	2e-135	492	0	1	284	14704	14987	0.979	0.979
		CP014268.2	4478958	Escherichia coli B strain C2566, complete genome	9e-134	486	0	1	284	2725200	2725483	0.975	0.975
		CP013048.1	4689408	Escherichia coli strain RS76 genome	9e-134	486	0	1	284	2159077	2159360	0.975	0.975
		CP012633.1	4910962	Escherichia coli strain SF-166, complete genome	9e-134	486	0	1	284	1891774	1892057	0.975	0.975
		CP012635.1	5048243	Escherichia coli strain SF-088, complete genome	9e-134	486	0	1	284	1854003	1854286	0.975	0.975
		CP010816.1	4528118	Escherichia coli strain BL21 (TaKaRa), complete genome	9e-134	486	0	1	284	1965510	1965793	0.975	0.975
id0017589	284	CP007442.1	4936576	Escherichia coli ACN001, complete genome	9e-134	486	0	1	284	2128259	2128542	0.975	0.975
		CP010315.1	5017219	Escherichia coli strain 789, complete genome	9e-134	486	0	1	284	2363909	2364192	0.975	0.975
		AB811610.1	15355	Escherichia coli DNA, O-antigen biosynthetic locus, strain: P2a	9e-134	486	0	1	284	8354	8637	0.975	0.975
		AB972416.1	15419	Escherichia coli genes for O-antigen biosynthesis gene cluster, complete sequence, strain: E10	4e-132	481	0	1	284	10797	11080	0.972	0.972
		AB812084.1	15422	Escherichia coli genes for O-antigen biosynthetic locus, partial sequence, strain: K12a	4e-132	481	0	1	284	10797	11080	0.972	0.972
		AB812078.1	19016	Escherichia coli genes for O-antigen biosynthetic locus, partial sequence, strain: 92-1250	4e-132	481	0	1	284	14479	14762	0.972	0.972
		AB812074.1	17248	Escherichia coli genes for O-antigen biosynthetic locus, partial sequence, strain: E29518	4e-132	481	0	1	284	12418	12701	0.972	0.972
		AB812071.1	18684	Escherichia coli genes for O-antigen biosynthetic locus, partial sequence, strain: 244-54	4e-132	481	0	1	284	14900	15183	0.972	0.972
		AB812060.1	20161	Escherichia coli genes for O-antigen biosynthetic locus, partial sequence, strain: CDC149-51	4e-132	481	0	1	284	15540	15823	0.972	0.972
		AB812054.1	22349	Escherichia coli genes for O-antigen biosynthetic locus, partial sequence, strain: 4932-53	4e-132	481	0	1	284	16301	16584	0.972	0.972
id0017504	284	AY832957.1	550	Escherichia coli isolate 044 6 phosphogluconate dehydrogenase (gnd) gene, partial cds	9e-139	503	0	1	284	4	287	0.986	0.986
		CP013025.1	5155368	Escherichia coli strain 2009C-3133, complete genome	9e-124	453	0	1	284	4193398	4193681	0.954	0.954
		CP007442.1	4936576	Escherichia coli ACN001, complete genome	4e-122	448	0	1	284	2128259	2128542	0.951	0.951
		CP010315.1	5017219	Escherichia coli strain 789, complete genome	4e-122	448	0	1	284	2363909	2364192	0.951	0.951
		AB812072.1	14063	Escherichia coli genes for O-antigen biosynthetic locus, partial sequence, strain: C8/55	4e-122	448	0	1	284	9524	9807	0.951	0.951
		AB811604.1	17909	Escherichia coli DNA, O-antigen biosynthetic locus, strain: F8188-41	4e-122	448	0	1	284	13381	13664	0.951	0.951
		LM995905.1	1238179	Escherichia coli genome assembly FHI30, scaffold scaffold-27_contig-0.0_1_1238179_[organism:Escherichia	4e-122	448	0	1	284	589499	589782	0.951	0.951
		KR071853.1	12638	Escherichia coli O-antigen gene cluster, complete sequence	2e-120	442	0	1	284	11674	11957	0.947	0.947
		HF572917.2	5277676	Escherichia coli HUSEC2011 complete genome	2e-120	442	0	1	284	2496557	2496840	0.947	0.947
		AB972425.1	19387	Escherichia coli genes for O-antigen biosynthesis gene cluster, complete sequence, strain: SC647	2e-120	442	0	1	284	15600	15883	0.947	0.947
id0017255	284	AB812033.1	18282	Escherichia coli genes for O-antigen biosynthetic locus, partial sequence, strain: H5	2e-135	492	0	1	284	13754	14037	0.979	0.979
		HF572917.2	5277676	Escherichia coli HUSEC2011 complete genome	9e-134	486	0	1	284	2496557	2496840	0.975	0.975
		AB972419.1	22904	Escherichia coli genes for O-antigen biosynthesis gene cluster, complete sequence, strain: 43w	9e-134	486	0	1	284	18417	18700	0.975	0.975
		AB972416.1	15419	Escherichia coli genes for O-antigen biosynthesis gene cluster, complete sequence, strain: E10	9e-134	486	0	1	284	10797	11080	0.975	0.975
		AB812084.1	15422	Escherichia coli genes for O-antigen biosynthetic locus, partial sequence, strain: K12a	9e-134	486	0	1	284	10797	11080	0.975	0.975
		AB812082.1	22931	Escherichia coli genes for O-antigen biosynthetic locus, partial sequence, strain: 182-02	9e-134	486	0	1	284	18426	18709	0.975	0.975
		AB812060.1	20161	Escherichia coli genes for O-antigen biosynthetic locus, partial sequence, strain: CDC149-51	9e-134	486	0	1	284	15540	15823	0.975	0.975
		AB812057.1	16946	Escherichia coli genes for O-antigen biosynthetic locus, partial sequence, strain: N282	9e-134	486	0	1	284	11156	11439	0.975	0.975
		AB811620.1	15423	Escherichia coli DNA, O-antigen biosynthetic locus, strain: H702c	9e-134	486	0	1	284	10797	11080	0.975	0.975
		AB811610.1	15355	Escherichia coli DNA, O-antigen biosynthetic locus, strain: P2a	9e-134	486	0	1	284	8354	8637	0.975	0.975
id0017227	284	AB812034.1	15306	Escherichia coli genes for O-antigen biosynthetic locus, partial sequence, strain: H14	4e-127	464	0	1	284	11534	11817	0.961	0.961
		AY545992.1	12850	Escherichia coli strain O172, O-antigen gene cluster, complete sequence	4e-127	464	0	1	284	11953	12236	0.961	0.961
		AB812073.1	17948	Escherichia coli genes for O-antigen biosynthetic locus, partial sequence, strain: C12/55	2e-125	459	0	1	284	13417	13700	0.958	0.958
		AB812041.1	16390	Escherichia coli genes for O-antigen biosynthetic locus, partial sequence, strain: Feb-85	2e-125	459	0	1	284	11848	12131	0.958	0.958
		AB812058.1	14265	Escherichia coli genes for O-antigen biosynthetic locus, partial sequence, strain: 4370-53	9e-124	453	0	1	284	9766	10049	0.954	0.954
		LK999959.1	684185	Escherichia coli genome assembly FHI42, scaffold scaffold-33	9e-124	453	0	1	284	648780	649063	0.954	0.954
		LK985432.1	498865	Escherichia coli genome assembly FHI100, scaffold scaffold-31	9e-124	453	0	1	284	277758	278041	0.954	0.954
		CP013029.1	5202850	Escherichia coli strain 2012C-4227, complete genome	4e-122	448	0	1	284	3000510	3000793	0.951	0.951
							0	1	284	3008924	3009207	0.93	0.93
		AB812075.1	17202	Escherichia coli genes for O-antigen biosynthetic locus, partial sequence, strain: E54071	4e-122	448	0	1	284	11325	11608	0.951	0.951
		AB812063.1	12998	Escherichia coli genes for O-antigen biosynthetic locus, partial sequence, strain: 14097	4e-122	448	0	1	284	7890	8173	0.951	0.951
id0016527	284	KR071853.1	12638	Escherichia coli O-antigen gene cluster, complete sequence	2e-140	508	0	1	284	11674	11957	0.989	0.989
		DQ868765.1	15601	Escherichia coli serogroup O141 O-antigen gene cluster, complete sequence	9e-139	503	0	1	284	14704	14987	0.986	0.986
		AB811621.1	13542	Escherichia coli DNA, O-antigen biosynthetic locus, strain: P1c	4e-137	497	0	1	284	9770	10053	0.982	0.982
		LN554916.1	486310	Escherichia coli genome assembly FHI62, scaffold scaffold-18_contig-5.0_1_486310_[organism:Escherichia	2e-135	492	0	1	284	373255	373538	0.979	0.979
		LM996927.1	839850	Escherichia coli genome assembly FHI83, scaffold scaffold-27_contig-0.0_1_839850_[organism:Escherichia	2e-135	492	0	1	284	639922	640205	0.979	0.979
		LM996078.1	455408	Escherichia coli genome assembly FHI43, scaffold scaffold-14_contig-3.5_58947_514354_[organism:Escherichia	2e-135	492	0	1	284	376955	377238	0.979	0.979
		LM996036.1	449934	Escherichia coli genome assembly FHI48, scaffold scaffold-28_contig-6.1_2595_452528_[organism:Escherichia	2e-135	492	0	1	284	374616	374899	0.979	0.979
		CP003034.1	5313531	Escherichia coli O7:K1 str. CE10, complete genome	2e-135	492	0	1	284	2362520	2362803	0.979	0.979
		AY380835.1	17433	Shigella dysenteriae strain M1354 7 O-antigen gene cluster, complete sequence	2e-135	492	0	1	284	16565	16848	0.979	0.979
		AY654590.1	16573	Escherichia coli O59 O-antigen gene cluster, complete sequence	2e-135	492	0	1	284	9554	9837	0.979	0.979
id0016239	284	LM997363.1	360948	Escherichia coli genome assembly FHI98, scaffold scaffold-26_contig-5.0_1_360948_[organism:Escherichia	4e-142	514	0	1	284	206300	206583	0.993	0.993
		AB812054.1	22349	Escherichia coli genes for O-antigen biosynthetic locus, partial sequence, strain: 4932-53	9e-139	503	0	1	284	16301	16584	0.986	0.986
		AB812039.1	20886	Escherichia coli genes for O-antigen biosynthetic locus, partial sequence, strain: H77	9e-139	503	0	1	284	16290	16573	0.986	0.986
		AB811610.1	15355	Escherichia coli DNA, O-antigen biosynthetic locus, strain: P2a	4e-137	497	0	1	284	8354	8637	0.982	0.982
		AB812078.1	19016	Escherichia coli genes for O-antigen biosynthetic locus, partial sequence, strain: 92-1250	2e-135	492	0	1	284	14479	14762	0.979	0.979
		AB812071.1	18684	Escherichia coli genes for O-antigen biosynthetic locus, partial sequence, strain: 244-54	2e-135	492	0	1	284	14900	15183	0.979	0.979
		AB812023.1	21256	Escherichia coli genes for O-antigen biosynthetic locus, partial sequence, strain: F10524-41	2e-135	492	0	1	284	15600	15883	0.979	0.979
		CP013112.1	4863501	Escherichia coli strain YD786, complete genome	9e-134	486	0	1	284	1710302	1710585	0.975	0.975
		CP009166.1	4948797	Escherichia coli 1303, complete genome	9e-134	486	0	1	284	2311223	2311506	0.975	0.975
		AB812070.1	14143	Escherichia coli genes for O-antigen biosynthetic locus, partial sequence, strain: 745-56	9e-134	486	0	1	284	9609	9892	0.975	0.975
id0015632	284	AB811610.1	15355	Escherichia coli DNA, O-antigen biosynthetic locus, strain: P2a	4e-142	514	0	1	284	8354	8637	0.993	0.993
		AB812078.1	19016	Escherichia coli genes for O-antigen biosynthetic locus, partial sequence, strain: 92-1250	2e-140	508	0	1	284	14479	14762	0.989	0.989
		AB812071.1	18684	Escherichia coli genes for O-antigen biosynthetic locus, partial sequence, strain: 244-54	2e-140	508	0	1	284	14900	15183	0.989	0.989
		AB812023.1	21256	Escherichia coli genes for O-antigen biosynthetic locus, partial sequence, strain: F10524-41	2e-140	508	0	1	284	15600	15883	0.989	0.989
		KF927149.1	12742	Shigella boydii strain hn03 O-antigen gene cluster, partial sequence	9e-139	503	0	1	284	11967	12250	0.986	0.986
		AB972416.1	15419	Escherichia coli genes for O-antigen biosynthesis gene cluster, complete sequence, strain: E10	4e-137	497	0	1	284	10797	11080	0.982	0.982
		AB812084.1	15422	Escherichia coli genes for O-antigen biosynthetic locus, partial sequence, strain: K12a	4e-137	497	0	1	284	10797	11080	0.982	0.982
		AB812074.1	17248	Escherichia coli genes for O-antigen biosynthetic locus, partial sequence, strain: E29518	4e-137	497	0	1	284	12418	12701	0.982	0.982
		AB812060.1	20161	Escherichia coli genes for O-antigen biosynthetic locus, partial sequence, strain: CDC149-51	4e-137	497	0	1	284	15540	15823	0.982	0.982
		AB812057.1	16946	Escherichia coli genes for O-antigen biosynthetic locus, partial sequence, strain: N282	4e-137	497	0	1	284	11156	11439	0.982	0.982
id0015475	284	AB812033.1	18282	Escherichia coli genes for O-antigen biosynthetic locus, partial sequence, strain: H5	4e-137	497	0	1	284	13754	14037	0.982	0.982
		HF572917.2	5277676	Escherichia coli HUSEC2011 complete genome	2e-135	492	0	1	284	2496557	2496840	0.979	0.979
		AB972419.1	22904	Escherichia coli genes for O-antigen biosynthesis gene cluster, complete sequence, strain: 43w	2e-135	492	0	1	284	18417	18700	0.979	0.979
		AB972416.1	15419	Escherichia coli genes for O-antigen biosynthesis gene cluster, complete sequence, strain: E10	2e-135	492	0	1	284	10797	11080	0.979	0.979
		AB812084.1	15422	Escherichia coli genes for O-antigen biosynthetic locus, partial sequence, strain: K12a	2e-135	492	0	1	284	10797	11080	0.979	0.979
		AB812082.1	22931	Escherichia coli genes for O-antigen biosynthetic locus, partial sequence, strain: 182-02	2e-135	492	0	1	284	18426	18709	0.979	0.979
		AB812060.1	20161	Escherichia coli genes for O-antigen biosynthetic locus, partial sequence, strain: CDC149-51	2e-135	492	0	1	284	15540	15823	0.979	0.979
		AB812057.1	16946	Escherichia coli genes for O-antigen biosynthetic locus, partial sequence, strain: N282	2e-135	492	0	1	284	11156	11439	0.979	0.979
		AB811620.1	15423	Escherichia coli DNA, O-antigen biosynthetic locus, strain: H702c	2e-135	492	0	1	284	10797	11080	0.979	0.979
		AB811610.1	15355	Escherichia coli DNA, O-antigen biosynthetic locus, strain: P2a	2e-135	492	0	1	284	8354	8637	0.979	0.979
id0015317	284	AB812034.1	15306	Escherichia coli genes for O-antigen biosynthetic locus, partial sequence, strain: H14	2e-135	492	0	1	284	11534	11817	0.979	0.979
		AY545992.1	12850	Escherichia coli strain O172, O-antigen gene cluster, complete sequence	2e-135	492	0	1	284	11953	12236	0.979	0.979
		LM996528.1	313532	Escherichia coli genome assembly FHI65, scaffold scaffold-21_contig-5.0_1_313532_[organism:Escherichia	9e-134	486	0	1	284	46782	47065	0.975	0.975
		AF402313.1	15223	Shigella boydii serotype 5 O-antigen gene cluster, partial sequence	9e-134	486	0	1	284	14325	14608	0.975	0.975
		AB812033.1	18282	Escherichia coli genes for O-antigen biosynthetic locus, partial sequence, strain: H5	4e-132	481	0	1	284	13754	14037	0.972	0.972
		AB812073.1	17948	Escherichia coli genes for O-antigen biosynthetic locus, partial sequence, strain: C12/55	2e-130	475	0	1	284	13417	13700	0.968	0.968
		AB812041.1	16390	Escherichia coli genes for O-antigen biosynthetic locus, partial sequence, strain: Feb-85	2e-130	475	0	1	284	11848	12131	0.968	0.968
		AY529126.1	13367	Shigella boydii serotype 11 O-antigen gene cluster, complete sequence	2e-130	475	0	1	284	12499	12782	0.968	0.968
		AB972423.1	16392	Escherichia coli genes for O-antigen biosynthesis gene cluster, complete sequence, strain: RVC1787	4e-127	464	0	1	284	11849	12132	0.961	0.961
		AB811605.1	16391	Escherichia coli DNA, O-antigen biosynthetic locus, strain: P7a	4e-127	464	0	1	284	11848	12131	0.961	0.961
id0014734	284	LN554916.1	486310	Escherichia coli genome assembly FHI62, scaffold scaffold-18_contig-5.0_1_486310_[organism:Escherichia	4e-142	514	0	1	284	373255	373538	0.993	0.993
		LM996927.1	839850	Escherichia coli genome assembly FHI83, scaffold scaffold-27_contig-0.0_1_839850_[organism:Escherichia	4e-142	514	0	1	284	639922	640205	0.993	0.993
		LM996078.1	455408	Escherichia coli genome assembly FHI43, scaffold scaffold-14_contig-3.5_58947_514354_[organism:Escherichia	4e-142	514	0	1	284	376955	377238	0.993	0.993
		LM996036.1	449934	Escherichia coli genome assembly FHI48, scaffold scaffold-28_contig-6.1_2595_452528_[organism:Escherichia	4e-142	514	0	1	284	374616	374899	0.993	0.993
		AY380835.1	17433	Shigella dysenteriae strain M1354 7 O-antigen gene cluster, complete sequence	4e-142	514	0	1	284	16565	16848	0.993	0.993
		KR071853.1	12638	Escherichia coli O-antigen gene cluster, complete sequence	4e-137	497	0	1	284	11674	11957	0.982	0.982
		AB812083.1	22170	Escherichia coli genes for O-antigen biosynthetic locus, partial sequence, strain: 559-59	2e-135	492	0	1	284	17652	17935	0.979	0.979
		AB812078.1	19016	Escherichia coli genes for O-antigen biosynthetic locus, partial sequence, strain: 92-1250	2e-135	492	0	1	284	14479	14762	0.979	0.979
		AB812071.1	18684	Escherichia coli genes for O-antigen biosynthetic locus, partial sequence, strain: 244-54	2e-135	492	0	1	284	14900	15183	0.979	0.979
		AB812054.1	22349	Escherichia coli genes for O-antigen biosynthetic locus, partial sequence, strain: 4932-53	2e-135	492	0	1	284	16301	16584	0.979	0.979
id0014691	284	AY832957.1	550	Escherichia coli isolate 044 6 phosphogluconate dehydrogenase (gnd) gene, partial cds	2e-135	492	0	1	284	4	287	0.979	0.979
		CP013029.1	5202850	Escherichia coli strain 2012C-4227, complete genome	9e-129	470	0	1	284	3000510	3000793	0.965	0.965
							0	1	284	3008924	3009207	0.947	0.947
		HF572917.2	5277676	Escherichia coli HUSEC2011 complete genome	9e-129	470	0	1	284	2496557	2496840	0.965	0.965
		AB812078.1	19016	Escherichia coli genes for O-antigen biosynthetic locus, partial sequence, strain: 92-1250	9e-129	470	0	1	284	14479	14762	0.965	0.965
		AB812071.1	18684	Escherichia coli genes for O-antigen biosynthetic locus, partial sequence, strain: 244-54	9e-129	470	0	1	284	14900	15183	0.965	0.965
		AB812060.1	20161	Escherichia coli genes for O-antigen biosynthetic locus, partial sequence, strain: CDC149-51	9e-129	470	0	1	284	15540	15823	0.965	0.965
		AB812023.1	21256	Escherichia coli genes for O-antigen biosynthetic locus, partial sequence, strain: F10524-41	9e-129	470	0	1	284	15600	15883	0.965	0.965
		CP009104.1	4827630	Escherichia coli strain RM9387, complete genome	9e-129	470	0	1	284	3022738	3023021	0.965	0.965
		LM996494.1	467675	Escherichia coli genome assembly FHI34, scaffold scaffold-23_contig-2.1_247893_715567_[organism:Escherichia	9e-129	470	0	1	284	388732	389015	0.965	0.965
		LM995511.1	645874	Escherichia coli genome assembly FHI102, scaffold scaffold-27_contig-2.0_1_645874_[organism:Escherichia	9e-129	470	0	1	284	620264	620547	0.965	0.965
id0014427	284	KJ755558.1	10991	Escherichia coli strain Bi 626-42 serotype O12:K5:H- O-antigen gene cluster, complete sequence	2e-135	492	0	1	284	10027	10310	0.979	0.979
		AB811600.1	16805	Escherichia coli DNA, O-antigen biosynthetic locus, strain: Bi626-42	2e-135	492	0	1	284	12263	12546	0.979	0.979
		AB812077.1	21994	Escherichia coli genes for O-antigen biosynthetic locus, partial sequence, strain: 86-381	9e-134	486	0	1	284	17377	17660	0.975	0.975
		AB812047.1	19219	Escherichia coli genes for O-antigen biosynthetic locus, partial sequence, strain: H511	9e-134	486	0	1	284	14724	15007	0.975	0.975
		AB811612.1	21470	Escherichia coli DNA, O-antigen biosynthetic locus, strain: H304	4e-132	481	0	1	284	16970	17253	0.972	0.972
		CP006736.1	4302517	Shigella dysenteriae 1617, complete genome	4e-132	481	0	1	284	1973955	1974238	0.972	0.972
		AB812075.1	17202	Escherichia coli genes for O-antigen biosynthetic locus, partial sequence, strain: E54071	2e-130	475	0	1	284	11325	11608	0.968	0.968
		AB812063.1	12998	Escherichia coli genes for O-antigen biosynthetic locus, partial sequence, strain: 14097	2e-130	475	0	1	284	7890	8173	0.968	0.968
		AB812056.1	18692	Escherichia coli genes for O-antigen biosynthetic locus, partial sequence, strain: N87	2e-130	475	0	1	284	14349	14632	0.968	0.968
		AB812054.1	22349	Escherichia coli genes for O-antigen biosynthetic locus, partial sequence, strain: 4932-53	2e-130	475	0	1	284	16301	16584	0.968	0.968
id0013376	284	AF402313.1	15223	Shigella boydii serotype 5 O-antigen gene cluster, partial sequence	2e-135	492	0	1	284	14325	14608	0.979	0.979
		CP013029.1	5202850	Escherichia coli strain 2012C-4227, complete genome	9e-134	486	0	1	284	3000510	3000793	0.975	0.975
							0	1	284	3008924	3009207	0.961	0.961
		AB812073.1	17948	Escherichia coli genes for O-antigen biosynthetic locus, partial sequence, strain: C12/55	9e-134	486	0	1	284	13417	13700	0.975	0.975
		AB812041.1	16390	Escherichia coli genes for O-antigen biosynthetic locus, partial sequence, strain: Feb-85	9e-134	486	0	1	284	11848	12131	0.975	0.975
		LM996528.1	313532	Escherichia coli genome assembly FHI65, scaffold scaffold-21_contig-5.0_1_313532_[organism:Escherichia	9e-134	486	0	1	284	46782	47065	0.975	0.975
		AB812058.1	14265	Escherichia coli genes for O-antigen biosynthetic locus, partial sequence, strain: 4370-53	4e-132	481	0	1	284	9766	10049	0.972	0.972
		AB812034.1	15306	Escherichia coli genes for O-antigen biosynthetic locus, partial sequence, strain: H14	4e-132	481	0	1	284	11534	11817	0.972	0.972
		AB812026.1	22182	Escherichia coli genes for O-antigen biosynthetic locus, partial sequence, strain: K11a	4e-132	481	0	1	284	16217	16500	0.972	0.972
		AB811610.1	15355	Escherichia coli DNA, O-antigen biosynthetic locus, strain: P2a	4e-132	481	0	1	284	8354	8637	0.972	0.972
		LK999959.1	684185	Escherichia coli genome assembly FHI42, scaffold scaffold-33	4e-132	481	0	1	284	648780	649063	0.972	0.972
id0012029	284	AB812054.1	22349	Escherichia coli genes for O-antigen biosynthetic locus, partial sequence, strain: 4932-53	2e-135	492	0	1	284	16301	16584	0.979	0.979
		AB812039.1	20886	Escherichia coli genes for O-antigen biosynthetic locus, partial sequence, strain: H77	2e-135	492	0	1	284	16290	16573	0.979	0.979
		LM996958.1	315701	Escherichia coli genome assembly FHI85, scaffold scaffold-26_contig-7.0_1_315701_[organism:Escherichia	2e-135	492	0	1	284	250979	251262	0.979	0.979
		CP013112.1	4863501	Escherichia coli strain YD786, complete genome	9e-134	486	0	1	284	1710302	1710585	0.975	0.975
		AB812079.1	16810	Escherichia coli genes for O-antigen biosynthetic locus, partial sequence, strain: 99-1287	9e-134	486	0	1	284	12277	12560	0.975	0.975
		AB812070.1	14143	Escherichia coli genes for O-antigen biosynthetic locus, partial sequence, strain: 745-56	9e-134	486	0	1	284	9609	9892	0.975	0.975
		AF402315.1	10911	Shigella boydii serotype 9 O-antigen gene cluster, partial sequence	9e-134	486	0	1	284	10037	10320	0.975	0.975
		CP010344.1	4803751	Escherichia coli ECC-1470, complete genome	1e-132	483	0	3	284	2189499	2189780	0.975	0.975
		CP015995.1	4994918	Escherichia coli strain S51, complete genome	4e-132	481	0	1	284	1859618	1859901	0.972	0.972
		AB812081.1	16331	Escherichia coli genes for O-antigen biosynthetic locus, partial sequence, strain: 99-6301	4e-132	481	0	1	284	11798	12081	0.972	0.972
id0011890	284	HF572917.2	5277676	Escherichia coli HUSEC2011 complete genome	4e-142	514	0	1	284	2496557	2496840	0.993	0.993
		CP009104.1	4827630	Escherichia coli strain RM9387, complete genome	4e-142	514	0	1	284	3022738	3023021	0.993	0.993
		LM996494.1	467675	Escherichia coli genome assembly FHI34, scaffold scaffold-23_contig-2.1_247893_715567_[organism:Escherichia	4e-142	514	0	1	284	388732	389015	0.993	0.993
		LM995511.1	645874	Escherichia coli genome assembly FHI102, scaffold scaffold-27_contig-2.0_1_645874_[organism:Escherichia	4e-142	514	0	1	284	620264	620547	0.993	0.993
		AB972416.1	15419	Escherichia coli genes for O-antigen biosynthesis gene cluster, complete sequence, strain: E10	4e-137	497	0	1	284	10797	11080	0.982	0.982
		AB812084.1	15422	Escherichia coli genes for O-antigen biosynthetic locus, partial sequence, strain: K12a	4e-137	497	0	1	284	10797	11080	0.982	0.982
		AB812070.1	14143	Escherichia coli genes for O-antigen biosynthetic locus, partial sequence, strain: 745-56	4e-137	497	0	1	284	9609	9892	0.982	0.982
		AB811620.1	15423	Escherichia coli DNA, O-antigen biosynthetic locus, strain: H702c	4e-137	497	0	1	284	10797	11080	0.982	0.982
		AF402315.1	10911	Shigella boydii serotype 9 O-antigen gene cluster, partial sequence	4e-137	497	0	1	284	10037	10320	0.982	0.982
		CP010344.1	4803751	Escherichia coli ECC-1470, complete genome	5e-136	494	0	3	284	2189499	2189780	0.982	0.982
id0011746	284	LM995788.1	990974	Escherichia coli genome assembly FHI28, scaffold scaffold-21_contig-0.1_87396_1078369_[organism:Escherichia	2e-135	492	0	1	284	402924	403207	0.979	0.979
		AB812036.1	20537	Escherichia coli genes for O-antigen biosynthetic locus, partial sequence, strain: H19	9e-129	470	0	1	284	16757	17040	0.965	0.965
		AB812060.1	20161	Escherichia coli genes for O-antigen biosynthetic locus, partial sequence, strain: CDC149-51	4e-127	464	0	1	284	15540	15823	0.961	0.961
		AB812057.1	16946	Escherichia coli genes for O-antigen biosynthetic locus, partial sequence, strain: N282	4e-127	464	0	1	284	11156	11439	0.961	0.961
		CP007592.1	5104557	Escherichia coli O157:H16 strain Santai, complete genome	2e-125	459	0	1	284	2484717	2485000	0.958	0.958
		AB972423.1	16392	Escherichia coli genes for O-antigen biosynthesis gene cluster, complete sequence, strain: RVC1787	2e-125	459	0	1	284	11849	12132	0.958	0.958
		AB972414.1	16727	Escherichia coli genes for O-antigen biosynthesis gene cluster, complete sequence, strain: Su4411-41	2e-125	459	0	1	284	12471	12754	0.958	0.958
		AB812026.1	22182	Escherichia coli genes for O-antigen biosynthetic locus, partial sequence, strain: K11a	2e-125	459	0	1	284	16217	16500	0.958	0.958
		AB811610.1	15355	Escherichia coli DNA, O-antigen biosynthetic locus, strain: P2a	2e-125	459	0	1	284	8354	8637	0.958	0.958
		AB811605.1	16391	Escherichia coli DNA, O-antigen biosynthetic locus, strain: P7a	2e-125	459	0	1	284	11848	12131	0.958	0.958
id0011600	284	AB972419.1	22904	Escherichia coli genes for O-antigen biosynthesis gene cluster, complete sequence, strain: 43w	2e-135	492	0	1	284	18417	18700	0.979	0.979
		AB812082.1	22931	Escherichia coli genes for O-antigen biosynthetic locus, partial sequence, strain: 182-02	2e-135	492	0	1	284	18426	18709	0.979	0.979
		AB812060.1	20161	Escherichia coli genes for O-antigen biosynthetic locus, partial sequence, strain: CDC149-51	2e-135	492	0	1	284	15540	15823	0.979	0.979
		AB812036.1	20537	Escherichia coli genes for O-antigen biosynthetic locus, partial sequence, strain: H19	2e-135	492	0	1	284	16757	17040	0.979	0.979
		KR071853.1	12638	Escherichia coli O-antigen gene cluster, complete sequence	9e-134	486	0	1	284	11674	11957	0.975	0.975
		CP007442.1	4936576	Escherichia coli ACN001, complete genome	9e-134	486	0	1	284	2128259	2128542	0.975	0.975
		CP010315.1	5017219	Escherichia coli strain 789, complete genome	9e-134	486	0	1	284	2363909	2364192	0.975	0.975
		AB972423.1	16392	Escherichia coli genes for O-antigen biosynthesis gene cluster, complete sequence, strain: RVC1787	9e-134	486	0	1	284	11849	12132	0.975	0.975
		AB812055.1	18140	Escherichia coli genes for O-antigen biosynthetic locus, partial sequence, strain: S239	9e-134	486	0	1	284	14323	14606	0.975	0.975
		AB811605.1	16391	Escherichia coli DNA, O-antigen biosynthetic locus, strain: P7a	9e-134	486	0	1	284	11848	12131	0.975	0.975
id0011511	284	AB972416.1	15419	Escherichia coli genes for O-antigen biosynthesis gene cluster, complete sequence, strain: E10	9e-144	520	0	1	284	10797	11080	0.996	0.996
		AB812084.1	15422	Escherichia coli genes for O-antigen biosynthetic locus, partial sequence, strain: K12a	9e-144	520	0	1	284	10797	11080	0.996	0.996
		AB811620.1	15423	Escherichia coli DNA, O-antigen biosynthetic locus, strain: H702c	9e-144	520	0	1	284	10797	11080	0.996	0.996
		AB812074.1	17248	Escherichia coli genes for O-antigen biosynthetic locus, partial sequence, strain: E29518	4e-142	514	0	1	284	12418	12701	0.993	0.993
		AB811610.1	15355	Escherichia coli DNA, O-antigen biosynthetic locus, strain: P2a	2e-140	508	0	1	284	8354	8637	0.989	0.989
		AB972423.1	16392	Escherichia coli genes for O-antigen biosynthesis gene cluster, complete sequence, strain: RVC1787	9e-139	503	0	1	284	11849	12132	0.986	0.986
		AB811605.1	16391	Escherichia coli DNA, O-antigen biosynthetic locus, strain: P7a	9e-139	503	0	1	284	11848	12131	0.986	0.986
		CP013029.1	5202850	Escherichia coli strain 2012C-4227, complete genome	4e-137	497	0	1	284	3000510	3000793	0.982	0.982
							0	1	284	3008924	3009207	0.979	0.979
		HF572917.2	5277676	Escherichia coli HUSEC2011 complete genome	4e-137	497	0	1	284	2496557	2496840	0.982	0.982
		AB972419.1	22904	Escherichia coli genes for O-antigen biosynthesis gene cluster, complete sequence, strain: 43w	4e-137	497	0	1	284	18417	18700	0.982	0.982
id0010054	284	AB812033.1	18282	Escherichia coli genes for O-antigen biosynthetic locus, partial sequence, strain: H5	9e-134	486	0	1	284	13754	14037	0.975	0.975
		AB972419.1	22904	Escherichia coli genes for O-antigen biosynthesis gene cluster, complete sequence, strain: 43w	4e-132	481	0	1	284	18417	18700	0.972	0.972
		AB812082.1	22931	Escherichia coli genes for O-antigen biosynthetic locus, partial sequence, strain: 182-02	4e-132	481	0	1	284	18426	18709	0.972	0.972
		AB812057.1	16946	Escherichia coli genes for O-antigen biosynthetic locus, partial sequence, strain: N282	4e-132	481	0	1	284	11156	11439	0.972	0.972
		AB812052.1	19924	Escherichia coli genes for O-antigen biosynthetic locus, partial sequence, strain: 35w	4e-132	481	0	1	284	15328	15611	0.972	0.972
		CP007442.1	4936576	Escherichia coli ACN001, complete genome	2e-130	475	0	1	284	2128259	2128542	0.968	0.968
		CP007592.1	5104557	Escherichia coli O157:H16 strain Santai, complete genome	2e-130	475	0	1	284	2484717	2485000	0.968	0.968
		CP010315.1	5017219	Escherichia coli strain 789, complete genome	2e-130	475	0	1	284	2363909	2364192	0.968	0.968
		AB972425.1	19387	Escherichia coli genes for O-antigen biosynthesis gene cluster, complete sequence, strain: SC647	2e-130	475	0	1	284	15600	15883	0.968	0.968
		AB972420.1	17893	Escherichia coli genes for O-antigen biosynthesis gene cluster, complete sequence, strain: Ew227	2e-130	475	0	1	284	14162	14445	0.968	0.968
id0009550	284	AB972419.1	22904	Escherichia coli genes for O-antigen biosynthesis gene cluster, complete sequence, strain: 43w	9e-139	503	0	1	284	18417	18700	0.986	0.986
		AB972416.1	15419	Escherichia coli genes for O-antigen biosynthesis gene cluster, complete sequence, strain: E10	9e-139	503	0	1	284	10797	11080	0.986	0.986
		AB812084.1	15422	Escherichia coli genes for O-antigen biosynthetic locus, partial sequence, strain: K12a	9e-139	503	0	1	284	10797	11080	0.986	0.986
		AB812082.1	22931	Escherichia coli genes for O-antigen biosynthetic locus, partial sequence, strain: 182-02	9e-139	503	0	1	284	18426	18709	0.986	0.986
		AB812060.1	20161	Escherichia coli genes for O-antigen biosynthetic locus, partial sequence, strain: CDC149-51	9e-139	503	0	1	284	15540	15823	0.986	0.986
		AB812057.1	16946	Escherichia coli genes for O-antigen biosynthetic locus, partial sequence, strain: N282	9e-139	503	0	1	284	11156	11439	0.986	0.986
		AB811620.1	15423	Escherichia coli DNA, O-antigen biosynthetic locus, strain: H702c	9e-139	503	0	1	284	10797	11080	0.986	0.986
		AB811610.1	15355	Escherichia coli DNA, O-antigen biosynthetic locus, strain: P2a	9e-139	503	0	1	284	8354	8637	0.986	0.986
		CP015240.1	4863599	Escherichia coli strain 2011C-3911, complete genome	4e-137	497	0	1	284	114818	115101	0.982	0.982
		CP007592.1	5104557	Escherichia coli O157:H16 strain Santai, complete genome	4e-137	497	0	1	284	2484717	2485000	0.982	0.982
id0009395	284	AB972419.1	22904	Escherichia coli genes for O-antigen biosynthesis gene cluster, complete sequence, strain: 43w	9e-139	503	0	1	284	18417	18700	0.986	0.986
		AB812082.1	22931	Escherichia coli genes for O-antigen biosynthetic locus, partial sequence, strain: 182-02	9e-139	503	0	1	284	18426	18709	0.986	0.986
		AB811610.1	15355	Escherichia coli DNA, O-antigen biosynthetic locus, strain: P2a	9e-139	503	0	1	284	8354	8637	0.986	0.986
		AB972416.1	15419	Escherichia coli genes for O-antigen biosynthesis gene cluster, complete sequence, strain: E10	4e-137	497	0	1	284	10797	11080	0.982	0.982
		AB812084.1	15422	Escherichia coli genes for O-antigen biosynthetic locus, partial sequence, strain: K12a	4e-137	497	0	1	284	10797	11080	0.982	0.982
		AB812078.1	19016	Escherichia coli genes for O-antigen biosynthetic locus, partial sequence, strain: 92-1250	4e-137	497	0	1	284	14479	14762	0.982	0.982
		AB812074.1	17248	Escherichia coli genes for O-antigen biosynthetic locus, partial sequence, strain: E29518	4e-137	497	0	1	284	12418	12701	0.982	0.982
		AB812071.1	18684	Escherichia coli genes for O-antigen biosynthetic locus, partial sequence, strain: 244-54	4e-137	497	0	1	284	14900	15183	0.982	0.982
		AB812060.1	20161	Escherichia coli genes for O-antigen biosynthetic locus, partial sequence, strain: CDC149-51	4e-137	497	0	1	284	15540	15823	0.982	0.982
		AB812023.1	21256	Escherichia coli genes for O-antigen biosynthetic locus, partial sequence, strain: F10524-41	4e-137	497	0	1	284	15600	15883	0.982	0.982
id0008956	284	KJ755558.1	10991	Escherichia coli strain Bi 626-42 serotype O12:K5:H- O-antigen gene cluster, complete sequence	2e-135	492	0	1	284	10027	10310	0.979	0.979
		AB811600.1	16805	Escherichia coli DNA, O-antigen biosynthetic locus, strain: Bi626-42	2e-135	492	0	1	284	12263	12546	0.979	0.979
		AB812056.1	18692	Escherichia coli genes for O-antigen biosynthetic locus, partial sequence, strain: N87	9e-134	486	0	1	284	14349	14632	0.975	0.975
		AB812077.1	21994	Escherichia coli genes for O-antigen biosynthetic locus, partial sequence, strain: 86-381	2e-130	475	0	1	284	17377	17660	0.968	0.968
		AB812075.1	17202	Escherichia coli genes for O-antigen biosynthetic locus, partial sequence, strain: E54071	2e-130	475	0	1	284	11325	11608	0.968	0.968
		AB812063.1	12998	Escherichia coli genes for O-antigen biosynthetic locus, partial sequence, strain: 14097	2e-130	475	0	1	284	7890	8173	0.968	0.968
		LM997039.1	1073266	Escherichia coli genome assembly FHI89, scaffold scaffold-20_contig-1.0_1_1073266_[organism:Escherichia	9e-129	470	0	1	284	588908	589191	0.965	0.965
		AB812047.1	19219	Escherichia coli genes for O-antigen biosynthetic locus, partial sequence, strain: H511	4e-127	464	0	1	284	14724	15007	0.961	0.961
		AB811604.1	17909	Escherichia coli DNA, O-antigen biosynthetic locus, strain: F8188-41	4e-127	464	0	1	284	13381	13664	0.961	0.961
		AB811596.1	19014	Escherichia coli DNA, O-antigen biosynthetic locus, strain: U1-41	4e-127	464	0	1	284	14588	14871	0.961	0.961
id0008952	284	AB811610.1	15355	Escherichia coli DNA, O-antigen biosynthetic locus, strain: P2a	9e-134	486	0	1	284	8354	8637	0.975	0.975
		CP013029.1	5202850	Escherichia coli strain 2012C-4227, complete genome	4e-132	481	0	1	284	3000510	3000793	0.972	0.972
							0	1	284	3008924	3009207	0.961	0.961
		AB812078.1	19016	Escherichia coli genes for O-antigen biosynthetic locus, partial sequence, strain: 92-1250	4e-132	481	0	1	284	14479	14762	0.972	0.972
		AB812071.1	18684	Escherichia coli genes for O-antigen biosynthetic locus, partial sequence, strain: 244-54	4e-132	481	0	1	284	14900	15183	0.972	0.972
		AB812023.1	21256	Escherichia coli genes for O-antigen biosynthetic locus, partial sequence, strain: F10524-41	4e-132	481	0	1	284	15600	15883	0.972	0.972
		AB972416.1	15419	Escherichia coli genes for O-antigen biosynthesis gene cluster, complete sequence, strain: E10	2e-130	475	0	1	284	10797	11080	0.968	0.968
		AB812084.1	15422	Escherichia coli genes for O-antigen biosynthetic locus, partial sequence, strain: K12a	2e-130	475	0	1	284	10797	11080	0.968	0.968
		AB812074.1	17248	Escherichia coli genes for O-antigen biosynthetic locus, partial sequence, strain: E29518	2e-130	475	0	1	284	12418	12701	0.968	0.968
		AB812026.1	22182	Escherichia coli genes for O-antigen biosynthetic locus, partial sequence, strain: K11a	2e-130	475	0	1	284	16217	16500	0.968	0.968
		AB811620.1	15423	Escherichia coli DNA, O-antigen biosynthetic locus, strain: H702c	2e-130	475	0	1	284	10797	11080	0.968	0.968
id0006380	284	AF402313.1	15223	Shigella boydii serotype 5 O-antigen gene cluster, partial sequence	9e-134	486	0	1	284	14325	14608	0.975	0.975
		CP013029.1	5202850	Escherichia coli strain 2012C-4227, complete genome	4e-132	481	0	1	284	3000510	3000793	0.972	0.972
							0	1	284	3008924	3009207	0.958	0.958
		AB812073.1	17948	Escherichia coli genes for O-antigen biosynthetic locus, partial sequence, strain: C12/55	4e-132	481	0	1	284	13417	13700	0.972	0.972
		AB812041.1	16390	Escherichia coli genes for O-antigen biosynthetic locus, partial sequence, strain: Feb-85	4e-132	481	0	1	284	11848	12131	0.972	0.972
		LM996528.1	313532	Escherichia coli genome assembly FHI65, scaffold scaffold-21_contig-5.0_1_313532_[organism:Escherichia	4e-132	481	0	1	284	46782	47065	0.972	0.972
		AB812058.1	14265	Escherichia coli genes for O-antigen biosynthetic locus, partial sequence, strain: 4370-53	2e-130	475	0	1	284	9766	10049	0.968	0.968
		AB812034.1	15306	Escherichia coli genes for O-antigen biosynthetic locus, partial sequence, strain: H14	2e-130	475	0	1	284	11534	11817	0.968	0.968
		AB812026.1	22182	Escherichia coli genes for O-antigen biosynthetic locus, partial sequence, strain: K11a	2e-130	475	0	1	284	16217	16500	0.968	0.968
		AB811610.1	15355	Escherichia coli DNA, O-antigen biosynthetic locus, strain: P2a	2e-130	475	0	1	284	8354	8637	0.968	0.968
		LK999959.1	684185	Escherichia coli genome assembly FHI42, scaffold scaffold-33	2e-130	475	0	1	284	648780	649063	0.968	0.968
id0006357	284	AB812034.1	15306	Escherichia coli genes for O-antigen biosynthetic locus, partial sequence, strain: H14	2e-125	459	0	1	284	11534	11817	0.958	0.958
		AY545992.1	12850	Escherichia coli strain O172, O-antigen gene cluster, complete sequence	2e-125	459	0	1	284	11953	12236	0.958	0.958
		AB812073.1	17948	Escherichia coli genes for O-antigen biosynthetic locus, partial sequence, strain: C12/55	9e-124	453	0	1	284	13417	13700	0.954	0.954
		AB812041.1	16390	Escherichia coli genes for O-antigen biosynthetic locus, partial sequence, strain: Feb-85	9e-124	453	0	1	284	11848	12131	0.954	0.954
		AB812058.1	14265	Escherichia coli genes for O-antigen biosynthetic locus, partial sequence, strain: 4370-53	4e-122	448	0	1	284	9766	10049	0.951	0.951
		LK999959.1	684185	Escherichia coli genome assembly FHI42, scaffold scaffold-33	4e-122	448	0	1	284	648780	649063	0.951	0.951
		LK985432.1	498865	Escherichia coli genome assembly FHI100, scaffold scaffold-31	4e-122	448	0	1	284	277758	278041	0.951	0.951
		CP013029.1	5202850	Escherichia coli strain 2012C-4227, complete genome	2e-120	442	0	1	284	3000510	3000793	0.947	0.947
							0	1	284	3008924	3009207	0.926	0.926
		AB812075.1	17202	Escherichia coli genes for O-antigen biosynthetic locus, partial sequence, strain: E54071	2e-120	442	0	1	284	11325	11608	0.947	0.947
		AB812063.1	12998	Escherichia coli genes for O-antigen biosynthetic locus, partial sequence, strain: 14097	2e-120	442	0	1	284	7890	8173	0.947	0.947
id0005282	284	AB972419.1	22904	Escherichia coli genes for O-antigen biosynthesis gene cluster, complete sequence, strain: 43w	4e-142	514	0	1	284	18417	18700	0.993	0.993
		AB812082.1	22931	Escherichia coli genes for O-antigen biosynthetic locus, partial sequence, strain: 182-02	4e-142	514	0	1	284	18426	18709	0.993	0.993
		LM995659.1	1236124	Escherichia coli genome assembly FHI23, scaffold scaffold-32_contig-0.0_1_1236124_[organism:Escherichia	2e-140	508	0	1	284	664642	664925	0.989	0.989
		AB627352.1	18026	Escherichia coli O183:H18 DNA, O-antigen biosynthesis gene cluster, strain: EHOUT32	2e-140	508	0	1	284	14244	14527	0.989	0.989
		CP017251.1	5466770	Escherichia coli strain NADC 5570/86-24/6564, complete sequence	4e-137	497	0	1	284	1875813	1876096	0.982	0.982
		CP017249.1	5467107	Escherichia coli strain NADC 5570/86-24/6565, complete genome	4e-137	497	0	1	284	1875775	1876058	0.982	0.982
		CP015846.1	5645226	Escherichia coli O157:H7 strain FRIK2069, complete genome	4e-137	497	0	1	284	2864900	2865183	0.982	0.982
		CP015843.1	5588132	Escherichia coli O157:H7 strain FRIK2455, complete genome	4e-137	497	0	1	284	2807811	2808094	0.982	0.982
		CP015842.1	5645219	Escherichia coli O157:H7 strain FRIK2533, complete genome	4e-137	497	0	1	284	2864898	2865181	0.982	0.982
		CP015832.1	5509528	Escherichia coli O157 strain 180-PT54, complete genome	4e-137	497	0	1	284	2068625	2068908	0.982	0.982
id0003736	284	AB972419.1	22904	Escherichia coli genes for O-antigen biosynthesis gene cluster, complete sequence, strain: 43w	2e-130	475	0	1	284	18417	18700	0.968	0.968
		AB812082.1	22931	Escherichia coli genes for O-antigen biosynthetic locus, partial sequence, strain: 182-02	2e-130	475	0	1	284	18426	18709	0.968	0.968
		AB812036.1	20537	Escherichia coli genes for O-antigen biosynthetic locus, partial sequence, strain: H19	2e-130	475	0	1	284	16757	17040	0.968	0.968
		CP007442.1	4936576	Escherichia coli ACN001, complete genome	9e-129	470	0	1	284	2128259	2128542	0.965	0.965
		CP010315.1	5017219	Escherichia coli strain 789, complete genome	9e-129	470	0	1	284	2363909	2364192	0.965	0.965
		AB812060.1	20161	Escherichia coli genes for O-antigen biosynthetic locus, partial sequence, strain: CDC149-51	9e-129	470	0	1	284	15540	15823	0.965	0.965
		LM995659.1	1236124	Escherichia coli genome assembly FHI23, scaffold scaffold-32_contig-0.0_1_1236124_[organism:Escherichia	9e-129	470	0	1	284	664642	664925	0.965	0.965
		CP002212.1	5038386	Escherichia coli str. 'clone D i14', complete genome	9e-129	470	0	1	284	2327244	2327527	0.965	0.965
		CP002211.1	5038386	Escherichia coli str. 'clone D i2', complete genome	9e-129	470	0	1	284	2327244	2327527	0.965	0.965
		AB627352.1	18026	Escherichia coli O183:H18 DNA, O-antigen biosynthesis gene cluster, strain: EHOUT32	9e-129	470	0	1	284	14244	14527	0.965	0.965
id0003486	284	DQ868765.1	15601	Escherichia coli serogroup O141 O-antigen gene cluster, complete sequence	9e-144	520	0	1	284	14704	14987	0.996	0.996
		KR071853.1	12638	Escherichia coli O-antigen gene cluster, complete sequence	4e-142	514	0	1	284	11674	11957	0.993	0.993
		LN554916.1	486310	Escherichia coli genome assembly FHI62, scaffold scaffold-18_contig-5.0_1_486310_[organism:Escherichia	4e-137	497	0	1	284	373255	373538	0.982	0.982
		LM996927.1	839850	Escherichia coli genome assembly FHI83, scaffold scaffold-27_contig-0.0_1_839850_[organism:Escherichia	4e-137	497	0	1	284	639922	640205	0.982	0.982
		LM996078.1	455408	Escherichia coli genome assembly FHI43, scaffold scaffold-14_contig-3.5_58947_514354_[organism:Escherichia	4e-137	497	0	1	284	376955	377238	0.982	0.982
		LM996036.1	449934	Escherichia coli genome assembly FHI48, scaffold scaffold-28_contig-6.1_2595_452528_[organism:Escherichia	4e-137	497	0	1	284	374616	374899	0.982	0.982
		AY380835.1	17433	Shigella dysenteriae strain M1354 7 O-antigen gene cluster, complete sequence	4e-137	497	0	1	284	16565	16848	0.982	0.982
		AB972425.1	19387	Escherichia coli genes for O-antigen biosynthesis gene cluster, complete sequence, strain: SC647	2e-135	492	0	1	284	15600	15883	0.979	0.979
		AB972420.1	17893	Escherichia coli genes for O-antigen biosynthesis gene cluster, complete sequence, strain: Ew227	2e-135	492	0	1	284	14162	14445	0.979	0.979
		AB811621.1	13542	Escherichia coli DNA, O-antigen biosynthetic locus, strain: P1c	2e-135	492	0	1	284	9770	10053	0.979	0.979
id0002942	284	LM995788.1	990974	Escherichia coli genome assembly FHI28, scaffold scaffold-21_contig-0.1_87396_1078369_[organism:Escherichia	2e-145	525	0	1	284	402924	403207	1	1
		AB812036.1	20537	Escherichia coli genes for O-antigen biosynthetic locus, partial sequence, strain: H19	9e-129	470	0	1	284	16757	17040	0.965	0.965
		CP002212.1	5038386	Escherichia coli str. 'clone D i14', complete genome	2e-125	459	0	1	284	2327244	2327527	0.958	0.958
		CP002211.1	5038386	Escherichia coli str. 'clone D i2', complete genome	2e-125	459	0	1	284	2327244	2327527	0.958	0.958
		AE014075.1	5231428	Escherichia coli CFT073, complete genome	2e-125	459	0	1	284	2388686	2388969	0.958	0.958
		AB812057.1	16946	Escherichia coli genes for O-antigen biosynthetic locus, partial sequence, strain: N282	9e-124	453	0	1	284	11156	11439	0.954	0.954
		CP007592.1	5104557	Escherichia coli O157:H16 strain Santai, complete genome	4e-122	448	0	1	284	2484717	2485000	0.951	0.951
		AB972419.1	22904	Escherichia coli genes for O-antigen biosynthesis gene cluster, complete sequence, strain: 43w	4e-122	448	0	1	284	18417	18700	0.951	0.951
		AB812082.1	22931	Escherichia coli genes for O-antigen biosynthetic locus, partial sequence, strain: 182-02	4e-122	448	0	1	284	18426	18709	0.951	0.951
		AB812035.1	13926	Escherichia coli genes for O-antigen biosynthetic locus, partial sequence, strain: H17a	4e-122	448	0	1	284	9297	9580	0.951	0.951
id0002348	284	AB812058.1	14265	Escherichia coli genes for O-antigen biosynthetic locus, partial sequence, strain: 4370-53	9e-134	486	0	1	284	9766	10049	0.975	0.975
		LK999959.1	684185	Escherichia coli genome assembly FHI42, scaffold scaffold-33	9e-134	486	0	1	284	648780	649063	0.975	0.975
		LK985432.1	498865	Escherichia coli genome assembly FHI100, scaffold scaffold-31	9e-134	486	0	1	284	277758	278041	0.975	0.975
		DQ868766.1	10319	Escherichia coli serogroup O147 O-antigen gene cluster, complete sequence	4e-132	481	0	1	284	9355	9638	0.972	0.972
		AB812057.1	16946	Escherichia coli genes for O-antigen biosynthetic locus, partial sequence, strain: N282	2e-130	475	0	1	284	11156	11439	0.968	0.968
		CP007592.1	5104557	Escherichia coli O157:H16 strain Santai, complete genome	9e-129	470	0	1	284	2484717	2485000	0.965	0.965
		AB972425.1	19387	Escherichia coli genes for O-antigen biosynthesis gene cluster, complete sequence, strain: SC647	9e-129	470	0	1	284	15600	15883	0.965	0.965
		AB972420.1	17893	Escherichia coli genes for O-antigen biosynthesis gene cluster, complete sequence, strain: Ew227	9e-129	470	0	1	284	14162	14445	0.965	0.965
		AB972419.1	22904	Escherichia coli genes for O-antigen biosynthesis gene cluster, complete sequence, strain: 43w	9e-129	470	0	1	284	18417	18700	0.965	0.965
		AB972415.1	11798	Escherichia coli genes for O-antigen biosynthesis gene cluster, complete sequence, strain: F8198-41	9e-129	470	0	1	284	4338	4621	0.965	0.965
id0002321	284	LM997363.1	360948	Escherichia coli genome assembly FHI98, scaffold scaffold-26_contig-5.0_1_360948_[organism:Escherichia	4e-142	514	0	1	284	206300	206583	0.993	0.993
		AB812054.1	22349	Escherichia coli genes for O-antigen biosynthetic locus, partial sequence, strain: 4932-53	9e-139	503	0	1	284	16301	16584	0.986	0.986
		AB812039.1	20886	Escherichia coli genes for O-antigen biosynthetic locus, partial sequence, strain: H77	9e-139	503	0	1	284	16290	16573	0.986	0.986
		AB812037.1	21331	Escherichia coli genes for O-antigen biosynthetic locus, partial sequence, strain: H53	9e-139	503	0	1	284	17563	17846	0.986	0.986
		AB812070.1	14143	Escherichia coli genes for O-antigen biosynthetic locus, partial sequence, strain: 745-56	4e-137	497	0	1	284	9609	9892	0.982	0.982
		AF402315.1	10911	Shigella boydii serotype 9 O-antigen gene cluster, partial sequence	4e-137	497	0	1	284	10037	10320	0.982	0.982
		CP010344.1	4803751	Escherichia coli ECC-1470, complete genome	5e-136	494	0	3	284	2189499	2189780	0.982	0.982
		AB972416.1	15419	Escherichia coli genes for O-antigen biosynthesis gene cluster, complete sequence, strain: E10	2e-135	492	0	1	284	10797	11080	0.979	0.979
		AB812084.1	15422	Escherichia coli genes for O-antigen biosynthetic locus, partial sequence, strain: K12a	2e-135	492	0	1	284	10797	11080	0.979	0.979
		AB812043.1	14195	Escherichia coli genes for O-antigen biosynthetic locus, partial sequence, strain: H319	2e-135	492	0	1	284	10429	10712	0.979	0.979
id0001049	284	AB812066.1	14841	Escherichia coli genes for O-antigen biosynthetic locus, partial sequence, strain: E110-69	2e-140	508	0	1	284	10205	10488	0.989	0.989
		AB812043.1	14195	Escherichia coli genes for O-antigen biosynthetic locus, partial sequence, strain: H319	4e-137	497	0	1	284	10429	10712	0.982	0.982
		LK999983.1	1893946	Escherichia coli genome assembly FHI59, scaffold scaffold-21A	4e-137	497	0	1	284	894827	895110	0.982	0.982
		AB812070.1	14143	Escherichia coli genes for O-antigen biosynthetic locus, partial sequence, strain: 745-56	2e-135	492	0	1	284	9609	9892	0.979	0.979
		AB812060.1	20161	Escherichia coli genes for O-antigen biosynthetic locus, partial sequence, strain: CDC149-51	2e-135	492	0	1	284	15540	15823	0.979	0.979
		AF402315.1	10911	Shigella boydii serotype 9 O-antigen gene cluster, partial sequence	2e-135	492	0	1	284	10037	10320	0.979	0.979
		CP010344.1	4803751	Escherichia coli ECC-1470, complete genome	3e-134	488	0	3	284	2189499	2189780	0.979	0.979
		CP015240.1	4863599	Escherichia coli strain 2011C-3911, complete genome	9e-134	486	0	1	284	114818	115101	0.975	0.975
		LM996247.1	79156	Escherichia coli genome assembly FHI40, scaffold scaffold-26_contig-56.2_11587_90742_[organism:Escherichia	9e-134	486	0	1	284	56528	56811	0.975	0.975
		CP007394.1	5090442	Escherichia coli strain ST2747, complete genome	9e-134	486	0	1	284	2853136	2853419	0.975	0.975
id0000881	284	LM996837.1	438196	Escherichia coli genome assembly FHI71, scaffold scaffold-25_contig-2.1_247176_685371_[organism:Escherichia	2e-140	508	0	1	284	223695	223978	0.989	0.989
		AY217096.1	19013	Escherichia coli O128:B12 O-antigen gene cluster, complete sequence	2e-140	508	0	1	284	14844	15127	0.989	0.989
		KR071853.1	12638	Escherichia coli O-antigen gene cluster, complete sequence	4e-137	497	0	1	284	11674	11957	0.982	0.982
		AB972423.1	16392	Escherichia coli genes for O-antigen biosynthesis gene cluster, complete sequence, strain: RVC1787	4e-137	497	0	1	284	11849	12132	0.982	0.982
		AB811605.1	16391	Escherichia coli DNA, O-antigen biosynthetic locus, strain: P7a	4e-137	497	0	1	284	11848	12131	0.982	0.982
		AB812083.1	22170	Escherichia coli genes for O-antigen biosynthetic locus, partial sequence, strain: 559-59	2e-135	492	0	1	284	17652	17935	0.979	0.979
		AB812036.1	20537	Escherichia coli genes for O-antigen biosynthetic locus, partial sequence, strain: H19	2e-135	492	0	1	284	16757	17040	0.979	0.979
		AB811610.1	15355	Escherichia coli DNA, O-antigen biosynthetic locus, strain: P2a	2e-135	492	0	1	284	8354	8637	0.979	0.979
		LN554916.1	486310	Escherichia coli genome assembly FHI62, scaffold scaffold-18_contig-5.0_1_486310_[organism:Escherichia	2e-135	492	0	1	284	373255	373538	0.979	0.979
		LM996927.1	839850	Escherichia coli genome assembly FHI83, scaffold scaffold-27_contig-0.0_1_839850_[organism:Escherichia	2e-135	492	0	1	284	639922	640205	0.979	0.979
id0000567	284	AB811614.1	19104	Escherichia coli DNA, O-antigen biosynthetic locus, strain: H510c	9e-134	486	0	1	284	15097	15380	0.975	0.975
		AB811604.1	17909	Escherichia coli DNA, O-antigen biosynthetic locus, strain: F8188-41	9e-134	486	0	1	284	13381	13664	0.975	0.975
		KJ755558.1	10991	Escherichia coli strain Bi 626-42 serotype O12:K5:H- O-antigen gene cluster, complete sequence	4e-132	481	0	1	284	10027	10310	0.972	0.972
		AB811600.1	16805	Escherichia coli DNA, O-antigen biosynthetic locus, strain: Bi626-42	4e-132	481	0	1	284	12263	12546	0.972	0.972
		AB812077.1	21994	Escherichia coli genes for O-antigen biosynthetic locus, partial sequence, strain: 86-381	2e-130	475	0	1	284	17377	17660	0.968	0.968
		AB812047.1	19219	Escherichia coli genes for O-antigen biosynthetic locus, partial sequence, strain: H511	2e-130	475	0	1	284	14724	15007	0.968	0.968
		AB811612.1	21470	Escherichia coli DNA, O-antigen biosynthetic locus, strain: H304	9e-129	470	0	1	284	16970	17253	0.965	0.965
		CP006736.1	4302517	Shigella dysenteriae 1617, complete genome	9e-129	470	0	1	284	1973955	1974238	0.965	0.965
		AB812075.1	17202	Escherichia coli genes for O-antigen biosynthetic locus, partial sequence, strain: E54071	4e-127	464	0	1	284	11325	11608	0.961	0.961
		AB812063.1	12998	Escherichia coli genes for O-antigen biosynthetic locus, partial sequence, strain: 14097	4e-127	464	0	1	284	7890	8173	0.961	0.961
id0000225	284	HF572917.2	5277676	Escherichia coli HUSEC2011 complete genome	9e-144	520	0	1	284	2496557	2496840	0.996	0.996
		CP009104.1	4827630	Escherichia coli strain RM9387, complete genome	9e-144	520	0	1	284	3022738	3023021	0.996	0.996
		LM996494.1	467675	Escherichia coli genome assembly FHI34, scaffold scaffold-23_contig-2.1_247893_715567_[organism:Escherichia	9e-144	520	0	1	284	388732	389015	0.996	0.996
		LM995511.1	645874	Escherichia coli genome assembly FHI102, scaffold scaffold-27_contig-2.0_1_645874_[organism:Escherichia	9e-144	520	0	1	284	620264	620547	0.996	0.996
		AB972416.1	15419	Escherichia coli genes for O-antigen biosynthesis gene cluster, complete sequence, strain: E10	9e-139	503	0	1	284	10797	11080	0.986	0.986
		AB812084.1	15422	Escherichia coli genes for O-antigen biosynthetic locus, partial sequence, strain: K12a	9e-139	503	0	1	284	10797	11080	0.986	0.986
		AB812070.1	14143	Escherichia coli genes for O-antigen biosynthetic locus, partial sequence, strain: 745-56	9e-139	503	0	1	284	9609	9892	0.986	0.986
		AB811620.1	15423	Escherichia coli DNA, O-antigen biosynthetic locus, strain: H702c	9e-139	503	0	1	284	10797	11080	0.986	0.986
		AF402315.1	10911	Shigella boydii serotype 9 O-antigen gene cluster, partial sequence	9e-139	503	0	1	284	10037	10320	0.986	0.986
		CP010344.1	4803751	Escherichia coli ECC-1470, complete genome	1e-137	499	0	3	284	2189499	2189780	0.986	0.986
id0000165	284	LN554916.1	486310	Escherichia coli genome assembly FHI62, scaffold scaffold-18_contig-5.0_1_486310_[organism:Escherichia	2e-140	508	0	1	284	373255	373538	0.989	0.989
		LM996927.1	839850	Escherichia coli genome assembly FHI83, scaffold scaffold-27_contig-0.0_1_839850_[organism:Escherichia	2e-140	508	0	1	284	639922	640205	0.989	0.989
		LM996078.1	455408	Escherichia coli genome assembly FHI43, scaffold scaffold-14_contig-3.5_58947_514354_[organism:Escherichia	2e-140	508	0	1	284	376955	377238	0.989	0.989
		LM996036.1	449934	Escherichia coli genome assembly FHI48, scaffold scaffold-28_contig-6.1_2595_452528_[organism:Escherichia	2e-140	508	0	1	284	374616	374899	0.989	0.989
		AY380835.1	17433	Shigella dysenteriae strain M1354 7 O-antigen gene cluster, complete sequence	2e-140	508	0	1	284	16565	16848	0.989	0.989
		AB812078.1	19016	Escherichia coli genes for O-antigen biosynthetic locus, partial sequence, strain: 92-1250	4e-137	497	0	1	284	14479	14762	0.982	0.982
		AB812071.1	18684	Escherichia coli genes for O-antigen biosynthetic locus, partial sequence, strain: 244-54	4e-137	497	0	1	284	14900	15183	0.982	0.982
		AB812054.1	22349	Escherichia coli genes for O-antigen biosynthetic locus, partial sequence, strain: 4932-53	4e-137	497	0	1	284	16301	16584	0.982	0.982
		AB812039.1	20886	Escherichia coli genes for O-antigen biosynthetic locus, partial sequence, strain: H77	4e-137	497	0	1	284	16290	16573	0.982	0.982
		AB812023.1	21256	Escherichia coli genes for O-antigen biosynthetic locus, partial sequence, strain: F10524-41	4e-137	497	0	1	284	15600	15883	0.982	0.982
