# Supplementary material for: Culture independent analysis using gnd as a target gene to assess Escherichia coli diversity and community structure
Source: Sci Rep. 2017 Apr 12;7:841. doi: 10.1038/s41598-017-00890-6 (PMC5429811; doi:10.1038/s41598-017-00890-6)
Supplement: Supplementary file 6 — Supplementary Table 8 [file 41598_2017_890_MOESM6_ESM.xls]

## Sheet: Sheet1
Supplementary Table 8 | Proportion of gSTs from 20 animals/80 libraries at sequence quality threshold of P = 0.015 after application of EC model.
serogroup	92_por	92_pob	92_pre	92_fec		serogroup	94_por	94_pob	94_pre	94_fec		serogroup	96_por	96_pob	96_pre	96_fec		serogroup	99_por	99_pob	99_pre	99_fec		serogroup	100_por	100_pob	100_pre	100_fec		serogroup	111_por	111_pob	111_pre	111_fec		serogroup	112_por	112_pob	112_pre	112_fec		serogroup	116_por	116_pob	116_pre	116_fec		serogroup	117_por
O9B	70.6579	71.2121	52.6215	47.1274		O123A	70.3643	58.0636	85.5777	85.3282		O17	92.4142	93.5287	97.1068	98.4733		id0006380	22.352	23.7439	24.2024	43.1579		O153A	70.3184	65.302	72.0894	4.81928		id0021813	53.8916	42.0112	65.966	56.188		O45B	46.4097	42.6644	6.14035	4.9922		O45B	75.5956	82.2345	36.4672	51.3552		O90A	48.9382
OND	6.57895	6.31313	8.85041	3.58035		O153A	18.2153	26.9865	8.36653	3.0888		O2D	3.08624	2.66976	1.14099	0.763359		O109C	20.0167	22.4473	17.6018	12.4561		O90A	18.3989	21.5241	17.579	91.5663		O2D	21.2648	19.4413	17.0394	25.0653		O123A	12.6716	10.2867	2.51716	2.65211		O2D	16.8507	11.4121	56.8467	44.214		id0021813	20.029
O90A	5	6.18687	5.38721	12.0733		id0031924	7.44986	8.44614	4.46215	6.94981		OND	1.84598	1.509	0.203749	0		O149B	18.432	13.3712	17.1617	13.5088		O176A	3.04307	2.3105	6.55359	0.60241		O153A	8.86032	12.0298	7.60286	2.66319		O46B	7.18057	8.01012	1.14416	0.728029		O153A	6.79837	5.17861	5.60584	3.44096		O123A	8.34942
id0021813	3.07018	2.1149	9.42761	9.74188		id0017255	2.5788	4.03178	0.876494	0.3861		id0011511	1.06721	1.07371	1.18174	0.763359		O6F	16.5138	21.1507	17.0517	22.6316		O32	2.48127	3.85083	0	0		id0019251	5.73315	9.42272	4.65116	5.63969		O160	4.80465	4.93255	0.533944	0.312012		id0021813	0.40674	0.623352	0.467153	0.40066		O109C	7.14286
O2D	2.9386	2.24116	2.1645	4.82931		id0005282	0.2456	0.176574	0	0		O153A	0.634554	0.464306	0.0814996	0		O123A	9.25771	3.16045	8.25083	1.57895		O17	1.77903	3.16173	1.77332	0.60241		O90A	2.15427	3.94786	1.5653	3.02872		O176A	3.80148	3.75211	83.791	86.3235		id0019251	0.116212	0.0239751	0.0291971	0		O153A	5.11583
id0013376	2.80702	2.27273	6.06061	7.91007		id0036366	0.204666	0.0882872	0	0		id0021813	0.634554	0.522345	0.244499	0		id0031924	6.58882	9.31929	8.25083	1.75439		id0019251	1.49813	1.37819	0.77101	0.60241		id0031924	1.59833	0.521415	1.07335	0.522193		O2D	3.74868	3.16189	0.343249	0.468019		id0016239	0.0871586	0.0959003	0.0583942	0.0471365		O45B	2.84749
O15B	1.88596	2.30429	1.7797	2.33139		id0027620	0.204666	0.117716	0	0		O113	0.115374	0.0580383	0	0		O2D	5.50459	5.51053	7.0407	3.85965		id0021813	0.374532	0.851236	0.539707	1.20482		O9B	1.4246	4.54376	0.402504	0.678851		O15B	3.59029	6.45025	0.457666	0.728029		O15B	0.0290529	0	0	0		O113	2.46139
O17	1.53509	1.13636	3.2708	2.33139		O32	0.163733	0.0294291	0	0		O14	0.0576868	0.0870575	0	0		O153A	0.333611	0.243112	0.110011	0		OND	0.327715	0.16214	0.154202	0		O32	1.00764	2.19739	0.134168	0.104439		O90A	3.48469	5.10118	0.724638	0.676027		O14	0.0290529	0.0479501	0	0		id0006380	1.06178
O11	1.27193	1.16793	1.8278	0.832639		id0023661	0.1228	0	0	0		O43	0.0288434	0	0	0		id0035009	0.250209	0.0810373	0.110011	0.175439		O2D	0.280899	0.283745	0.154202	0.60241		O70B	0.972898	0.670391	0.760286	4.17755		id0021813	2.69271	3.11973	0.457666	0.104004		O123A	0.0290529	0.0239751	0	0		id0038816	0.965251
O30	0.964912	0.631313	0.4329	0.166528		id0015475	0.1228	0.176574	0.159363	0		O176A	0.0288434	0	0	0		O43	0.166806	0.243112	0.110011	0.701754		O113	0.234082	0.16214	0	0		O121B	0.208478	0.148976	0.0447227	0.417755		O153A	2.63992	2.02361	1.67811	1.40406		id0035490	0.0290529	0.0959003	0.116788	0.0471365		O88B	0.434363
O153A	0.964912	0.536616	2.1164	2.49792		O43	0.0818666	0.882872	0	0		O11	0.0288434	0	0	0		id0008956	0.166806	0	0	0		id0014427	0.234082	0.0405351	0	0		O113	0.208478	0.633147	0	0		O38B	1.47835	1.55987	0.495805	0.156006		id0028125	0.0290529	0.0959003	0.0291971	0.0707047		O2D	0.241313
O176A	0.789474	0.347222	2.9341	3.83014		O2D	0.0818666	0.0294291	0	0		id0017255	0.0288434	0	0	0		O90A	0.0834028	0.0810373	0	0		id0030717	0.187266	0.16214	0	0		O13	0.173732	0.335196	0.178891	0.261097		OND	0.897571	1.0118	0	0		OND	0	0	0.0583942	0.0707047		id0019519	0.241313
O123A	0.219298	0.157828	0.625301	1.08243		id0018161	0.0818666	0.117716	0	0		id0002321	0.0288434	0.0290192	0	0		O5A	0.0834028	0	0	0		id0030461	0.187266	0.16214	0	0		O15B	0.138985	0.223464	0.134168	0.104439		O113	0.791975	1.13828	0.114416	0.0520021		O9B	0	0	0	0		id0036142	0.144788
O14	0.175439	0.505051	0.529101	0.499584		O46B	0.0409333	0	0	0		O9B	0	0	0	0		O45B	0.0834028	0.0810373	0	0		O91E	0.140449	0	0	0		O123A	0.138985	0.0372439	0.0894454	0.156658		O32	0.475185	0.885329	0.0381388	0.0520021		O9A	0	0	0	0		id0020628	0.144788
id0036098	0.175439	0.315657	0.0481	0		id0021813	0.0409333	0.147145	0	1.5444		O9A	0	0	0	0		O17	0.0834028	0.0810373	0	0.175439		O51B	0.093633	0	0	0		id0035009	0.138985	0.148976	0	0		O17	0.475185	0.463744	0.305111	0.312012		O98	0	0	0	0		id0017504	0.144788
O16	0.131579	0.126263	0.0481	0.166528		OND	0	0.147145	0	0.3861		O98	0	0	0	0		id0012029	0.0834028	0.162075	0	0		id0017589	0.093633	0.0810701	0	0		id0014691	0.138985	0.0372439	0	0		O13	0.475185	0.505902	0	0		O91E	0	0	0	0		O71A	0.0965251
O15	0.131579	0.505051	0.3367	0.166528		O9B	0	0	0	0		O91E	0	0	0	0		OND	0	0	0	0		O91D	0.0468165	0	0	0		OND	0.104239	0.18622	0	0.156658		id0036825	0.475185	0.421585	0.0762777	0		O91D	0	0	0	0		O70A	0.0965251
id0019251	0.131579	0.189394	0.3367	0.0832639		O9A	0	0	0	0		O91D	0	0	0	0		O9B	0	0	0	0		O71A	0.0468165	0.0405351	0	0		O45B	0.104239	0.148976	0	0.104439		id0018949	0.475185	0.0421585	0	0		O90A	0	0.0239751	0.0291971	0		O17	0.0965251
O22A	0.0877193	0.0315657	0.0962001	0		O98	0	0	0	0		O90A	0	0	0	0		O9A	0	0	0	0		O57	0.0468165	0	0	0		O16	0.104239	0.148976	0.0894454	0.0522193		O91E	0.31679	0.126476	0.0762777	0.104004		O8D	0	0	0	0		O129B	0.0965251
id0035077	0.0877193	0.0315657	0	0		O91E	0	0	0	0		O8D	0	0	0	0		O98	0	0	0	0		O15	0.0468165	0	0	0		O107	0.104239	0.0744879	0	0		id0030274	0.31679	0.0421585	0.724638	0.676027		O88B	0	0	0	0		id0038081	0.0965251
id0015632	0.0877193	0.252525	0	0		O91D	0	0	0	0		O88B	0	0	0	0		O91E	0	0	0	0		id0038081	0.0468165	0.16214	0	0		id0020544	0.104239	0.18622	0	0.104439		O10	0.263992	0.0421585	0	0.0520021		O84	0	0	0	0		id0037261	0.0965251
O5A	0.0438596	0.0631313	0.0962001	0		O90A	0	0.176574	0.0796813	1.9305		O84	0	0.0290192	0	0		O91D	0	0	0	0		id0018949	0.0468165	0	0	0		O62	0.0694927	0.0372439	0	0		O62	0.211193	0.168634	0	0		O80	0	0	0	0		id0030717	0.0965251
O13	0.0438596	0	0	0.0832639		O8D	0	0	0	0		O80	0	0	0	0		O8D	0	0	0	0		id0000567	0.0468165	0.0405351	0	0		O156C	0.0694927	0.18622	0	0		O43	0.211193	0.210793	0.0381388	0		O71A	0	0	0	0		id0028740	0.0965251
O107	0.0438596	0	0	0		O88B	0	0	0	0		O71A	0	0	0	0		O88B	0	0	0	0		O9B	0	0.0405351	0	0		O15	0.0694927	0	0	0		id0035009	0.211193	0.084317	0	0		O70B	0	0	0	0		id0025524	0.0965251
O10	0.0438596	0	0	0		O84	0	0	0	0		O70B	0	0	0	0		O84	0	0	0	0		O9A	0	0	0	0		id0035077	0.0694927	0.0744879	0	0		O174C	0.105597	0.126476	0	0		O70A	0	0	0	0		id0023661	0.0965251
id0037989	0.0438596	0.315657	0	0		O80	0	0	0	0		O70A	0	0	0	0		O80	0	0	0	0		O98	0	0	0	0		id0030184	0.0694927	0.0372439	0	0		O15	0.105597	0.0421585	0	0		O6F	0	0	0	0		id0012029	0.0965251
id0031924	0.0438596	0.0315657	0	0		O71A	0	0	0	0		O6F	0	0	0	0		O71A	0	0	0	0		O8D	0	0	0	0		id0017255	0.0694927	0.18622	0	0.0522193		O139B	0.105597	0.168634	0.0381388	0		O66	0	0	0	0		id0002348	0.0965251
id0030796	0.0438596	0.126263	0.0481	0.0832639		O70B	0	0	0	0		O66	0	0	0	0		O70B	0	0	0	0		O88B	0	0	0	0		id0011746	0.0694927	0.0744879	0	0		O103B	0.105597	0.210793	0.0762777	0		O62	0	0	0	0		OND	0.0482625
O9A	0	0	0	0		O70A	0	0	0	0		O62	0	0	0	0		O70A	0	0	0	0		O84	0	0	0	0		id0008952	0.0694927	0.0744879	0	0		id0033416	0.105597	0.126476	0	0		O5A	0	0	0	0		O9A	0.0482625
O98	0	0	0	0		O6F	0	0	0	0		O5A	0	0	0	0		O66	0	0	0	0		O80	0	0	0	0		id0000881	0.0694927	0.18622	0.0447227	0		id0002348	0.105597	0.0421585	0	0		O57	0	0	0	0		O91D	0.0482625
O91E	0	0.0315657	0.0481	0		O66	0	0	0	0		O57	0	0	0	0		O62	0	0	0	0		O70B	0	0	0	0		O71A	0.0347464	0	0	0		O88B	0.0527983	0	0	0		O56	0	0	0	0		O8D	0.0482625
O91D	0	0.0315657	0	0.0832639		O62	0	0	0	0		O56	0	0	0	0		O57	0	0	0	0		O70A	0	0	0	0		O5A	0.0347464	0.0372439	0.0447227	0		O71A	0.0527983	0.084317	0	0		O53A	0	0	0	0		O53A	0.0482625
O8D	0	0	0	0		O5A	0	0.0882872	0	0		O53A	0	0	0	0		O56	0	0	0	0		O6F	0	0	0	0		O57	0.0347464	0	0	0		O70A	0.0527983	0	0	0		O51B	0	0	0	0		O16	0.0482625
O88B	0	0	0	0		O57	0	0	0	0		O51B	0	0	0	0		O53A	0	0	0	0		O66	0	0	0	0		O53A	0.0347464	0	0	0		O5A	0.0527983	0.0421585	0	0		O46B	0	0	0	0		O15B	0.0482625
O84	0	0	0	0		O56	0	0	0	0		O46B	0	0	0	0		O51B	0	0	0	0		O62	0	0	0.154202	0		O46B	0.0347464	0.0372439	0	0		O51B	0.0527983	0.084317	0	0		O43	0	0	0	0		id0039189	0.0482625
O80	0	0	0	0		O53A	0	0	0	0		O45B	0	0	0	0		O46B	0	0	0	0		O5A	0	0.0405351	0	0		O22A	0.0347464	0	0	0		O36	0.0527983	0	0	0		O38B	0	0	0	0		id0014691	0.0482625
O71A	0	0	0	0		O51B	0	0	0	0		O38B	0	0	0	0		O38B	0	0	0	0		O56	0	0	0	0		O187	0.0347464	0.0372439	0	0		O187	0.0527983	0.0421585	0	0		O37	0	0	0	0		id0009550	0.0482625
O70B	0	0	0	0		O45B	0	0	0.0796813	0		O37	0	0	0	0		O37	0	0	0	0		O53A	0	0	0	0		O176A	0.0347464	0.0372439	0.0447227	0		O16	0.0527983	0	0.0381388	0		O36	0	0	0	0		id0008952	0.0482625
O70A	0	0	0.0481	0		O38B	0	0	0	0		O36	0	0	0	0		O36	0	0	0	0		O46B	0	0	0.077101	0		O174C	0.0347464	0.446927	0	0		O159	0.0527983	0.126476	0	0		O32	0	0	0	0		id0003486	0.0482625
O6F	0	0	0	0		O37	0	0	0	0		O32	0	0	0	0		O32	0	0	0	0		O45B	0	0	0	0		O14	0.0347464	0.0744879	0	0		O153C	0.0527983	0.0421585	0	0.0520021		O30	0	0	0	0		O9B	0
O66	0	0	0	0		O36	0	0	0	0		O30	0	0	0	0		O30	0	0	0	0		O43	0	0	0	0		id0038816	0.0347464	0.148976	0	0.0522193		O11	0.0527983	0	0	0		O3	0	0	0	0		O98	0
O62	0	0	0	0		O30	0	0	0	0		O3	0	0	0	0		O3	0	0	0	0		O38B	0	0	0	0		id0037989	0.0347464	0	0	0		id0037261	0.0527983	0.084317	0	0		O26C	0	0	0	0		O91E	0
O57	0	0.0631313	0.0481	0		O3	0	0	0	0		O26C	0	0	0	0		O26C	0	0	0	0		O37	0	0	0	0		id0037261	0.0347464	0.0744879	0	0		id0035490	0.0527983	0	0	0		O23	0	0	0	0		O84	0
O56	0	0	0	0		O26C	0	0	0	0		O23	0	0	0	0		O23	0	0	0	0		O36	0	0	0	0		id0033416	0.0347464	0.0372439	0	0.0522193		id0031642	0.0527983	0	0	0		O22A	0	0	0	0		O80	0
O53A	0	0	0	0		O23	0	0	0	0		O22A	0	0	0	0		O22A	0	0	0	0		O30	0	0	0	0		id0030717	0.0347464	0	0	0		id0030392	0.0527983	0.0421585	0	0		O187	0	0	0	0		O70B	0
O51B	0	0	0	0		O22A	0	0	0	0		O187	0	0	0	0		O187	0	0	0	0		O3	0	0	0	0		id0023567	0.0347464	0.0744879	0	0		id0027564	0.0527983	0	0.0381388	0		O176A	0	0.0239751	0.0291971	0.0235682		O6F	0
O46B	0	0	0.1443	0		O187	0	0	0	0		O174C	0	0	0	0		O176A	0	0	0	0		O26C	0	0	0	0		id0020793	0.0347464	0	0	0		id0023392	0.0527983	0.0421585	0	0		O174C	0	0	0	0		O66	0
O45B	0	0	0.0481	0		O176A	0	0	0.159363	0		O160	0	0	0	0		O174C	0	0	0	0		O23	0	0	0	0		id0018949	0.0347464	0	0	0		id0019251	0.0527983	0	0	0		O17	0	0.0239751	0.145985	0.141409		O62	0
O43	0	0	0.0481	0.0832639		O174C	0	0	0	0		O16	0	0	0	0		O160	0	0	0	0		O22A	0	0	0	0		id0017737	0.0347464	0.111732	0	0		id0017737	0.0527983	0.210793	0	0		O160	0	0	0	0		O5A	0
O38B	0	0	0	0		O17	0	0.206004	0.0796813	0		O15B	0	0	0	0		O16	0	0	0	0		O187	0	0	0	0		id0017589	0.0347464	0.111732	0	0		id0015317	0.0527983	0	0	0		O16	0	0	0	0		O57	0
O37	0	0	0	0		O160	0	0	0	0		O159	0	0	0	0		O15B	0	0	0	0		O174C	0	0	0	0		id0017504	0.0347464	0	0	0.0522193		id0013376	0.0527983	0	0	0		O159	0	0	0	0		O56	0
O36	0	0	0	0		O16	0	0	0	0		O156C	0	0	0	0		O159	0	0	0	0		O160	0	0	0	0		id0013376	0.0347464	0.0744879	0	0		id0011600	0.0527983	0	0	0		O156C	0	0	0	0		O51B	0
O32	0	0.126263	0.0962001	0		O15B	0	0	0	0		O153C	0	0	0	0		O156C	0	0	0	0		O16	0	0	0	0		id0011600	0.0347464	0.0744879	0	0		id0006380	0.0527983	0	0	0		O153C	0	0	0	0		O46B	0
O3	0	0	0	0		O159	0	0	0.0796813	0		O15	0	0	0	0		O153C	0	0	0	0		O15B	0	0.0405351	0	0		O9A	0	0	0	0		id0002942	0.0527983	0.674536	0	0		O15	0	0	0	0		O43	0
O26C	0	0	0.0481	0		O156C	0	0	0	0		O149B	0	0	0	0		O15	0	0	0	0		O159	0	0	0	0		O98	0	0	0	0		O9B	0	0.0421585	0	0		O149B	0	0	0	0		O38B	0
O23	0	0	0	0		O153C	0	0	0	0		O146B	0	0	0	0		O146B	0	0	0	0		O156C	0	0	0	0		O91E	0	0.111732	0	0.0522193		O9A	0	0	0	0		O146B	0	0	0	0		O37	0
O187	0	0	0	0		O15	0	0	0	0		O145A	0	0	0	0		O145A	0	0	0	0		O153C	0	0	0	0		O91D	0	0.111732	0	0		O98	0	0	0	0		O145A	0	0	0	0		O36	0
O174C	0	0	0.0481	0		O149B	0	0	0	0		O140	0	0	0	0		O140	0	0	0	0		O149B	0	0	0	0		O8D	0	0	0	0		O91D	0	0.0421585	0	0		O140	0	0	0	0		O32	0
O160	0	0	0	0		O146B	0	0	0	0		O139B	0	0	0	0		O14	0	0	0	0		O146B	0	0	0	0		O88B	0	0	0	0		O8D	0	0	0	0		O139B	0	0	0	0		O30	0
O159	0	0	0	0		O145A	0	0	0	0		O13	0	0	0	0		O139B	0	0	0	0		O145A	0	0	0	0		O84	0	0.0372439	0	0		O84	0	0	0	0		O13	0	0	0	0		O3	0
O156C	0	0	0	0		O140	0	0	0	0		O129B	0	0	0	0		O13	0	0	0	0		O140	0	0	0	0		O80	0	0	0	0		O80	0	0	0	0		O129B	0	0	0	0		O26C	0
O153C	0	0	0	0		O14	0	0	0	0		O126A	0	0	0	0		O129B	0	0	0	0		O14	0	0	0	0		O70A	0	0.0744879	0	0.0522193		O70B	0	0	0	0		O126A	0	0	0	0		O23	0
O149B	0	0	0	0		O139B	0	0	0	0		O123B	0	0	0	0		O126A	0	0	0	0		O139B	0	0	0	0		O6F	0	0	0	0		O6F	0	0	0	0		O123B	0	0	0	0		O22A	0
O146B	0	0	0	0		O13	0	0	0	0		O123A	0	0	0	0		O123B	0	0	0	0		O13	0	0.0405351	0.077101	0		O66	0	0	0	0		O66	0	0	0	0		O121B	0	0	0	0		O187	0
O145A	0	0	0	0		O129B	0	0	0	0		O121B	0	0	0	0		O121B	0	0	0	0		O129B	0	0	0	0		O56	0	0	0	0		O57	0	0	0	0		O119A	0	0	0	0		O176A	0
O140	0	0	0	0		O126A	0	0	0	0		O119A	0	0	0	0		O119A	0	0	0	0		O126A	0	0	0	0		O51B	0	0	0	0		O56	0	0	0	0		O115B	0	0	0	0		O174C	0
O139B	0	0.0315657	0	0.0832639		O123B	0	0	0	0		O115B	0	0	0	0		O115B	0	0	0	0		O123B	0	0	0	0		O43	0	0	0	0		O53A	0	0	0	0.0520021		O113	0	0	0	0		O160	0
O129B	0	0	0	0		O121B	0	0	0	0		O109C	0	0	0	0		O113	0	0	0	0		O123A	0	0	0	0		O38B	0	0	0	0		O37	0	0	0	0		O11	0	0	0	0		O159	0
O126A	0	0	0	0		O119A	0	0	0	0		O107	0	0	0	0		O11	0	0	0	0		O121B	0	0	0	0		O37	0	0	0	0		O30	0	0	0	0		O109C	0	0	0	0		O156C	0
O123B	0	0	0	0		O115B	0	0	0	0		O103B	0	0	0	0		O107	0	0	0	0		O119A	0	0	0	0		O36	0	0.0372439	0.0447227	0.0522193		O3	0	0	0	0		O107	0	0	0	0		O153C	0
O121B	0	0.0315657	0.0962001	0.0832639		O113	0	0.0294291	0	0		O100	0	0	0	0		O103B	0	0	0	0		O115B	0	0	0	0		O30	0	0	0	0		O26C	0	0.0421585	0	0		O103B	0	0	0	0		O15	0
O119A	0	0	0	0		O11	0	0	0	0		O10	0	0	0	0		O100	0	0	0	0		O11	0	0	0	0		O3	0	0	0	0		O23	0	0.0421585	0	0		O100	0	0	0	0		O149B	0
O115B	0	0	0	0		O109C	0	0	0	0		id0039189	0	0	0	0		O10	0	0	0	0		O109C	0	0	0	0		O26C	0	0	0	0		O22A	0	0.168634	0.0381388	0		O10	0	0	0	0		O146B	0
O113	0	0.0315657	0	0		O107	0	0	0	0		id0038816	0	0	0	0		id0039189	0	0.0810373	0	0		O107	0	0	0	0		O23	0	0	0	0		O156C	0	0.084317	0	0.0520021		id0039189	0	0	0	0		O145A	0
O109C	0	0.0315657	0	0.0832639		O103B	0	0	0	0.3861		id0038081	0	0	0	0		id0038816	0	0	0	0		O103B	0	0	0	0		O17	0	0.0372439	0.0447227	0.104439		O149B	0	0	0	0		id0038816	0	0	0	0		O140	0
O103B	0	0	0	0		O100	0	0	0	0		id0037989	0	0	0	0		id0038081	0	0	0	0		O100	0	0	0	0		O160	0	0.0372439	0.0447227	0		O146B	0	0	0	0		id0038081	0	0	0	0		O14	0
O100	0	0	0	0		O10	0	0	0	0		id0037495	0	0	0	0		id0037989	0	0	0	0		O10	0	0	0	0		O159	0	0	0	0		O145A	0	0	0	0		id0037989	0	0	0	0		O139B	0
id0039189	0	0	0	0		id0039189	0	0	0	0		id0037261	0	0	0	0		id0037495	0	0	0	0		id0039189	0	0	0	0		O153C	0	0	0	0		O140	0	0	0	0		id0037495	0	0	0	0		O13	0
id0038816	0	0	0	0		id0038816	0	0	0	0		id0036825	0	0	0	0		id0037261	0	0	0	0		id0038816	0	0	0	0		O149B	0	0	0	0		O14	0	0.337268	0	0		id0037261	0	0	0	0		O126A	0
id0038081	0	0	0	0		id0038081	0	0	0	0		id0036786	0	0	0	0		id0036825	0	0	0	0		id0037989	0	0	0	0		O146B	0	0	0	0		O129B	0	0.168634	0	0		id0036825	0	0	0	0		O123B	0
id0037495	0	0	0	0		id0037989	0	0	0	0		id0036366	0	0	0	0		id0036786	0	0	0	0		id0037495	0	0	0	0		O145A	0	0	0	0		O126A	0	0	0	0		id0036786	0	0	0	0		O121B	0
id0037261	0	0	0.0481	0		id0037495	0	0	0	0		id0036185	0	0	0	0		id0036366	0	0	0	0		id0037261	0	0	0	0		O140	0	0	0	0		O123B	0	0	0	0		id0036366	0	0	0	0		O119A	0
id0036825	0	0	0	0		id0037261	0	0.0294291	0	0		id0036142	0	0	0	0		id0036185	0	0	0	0		id0036825	0	0	0	0		O139B	0	0	0	0		O121B	0	0	0	0.0520021		id0036185	0	0	0	0		O115B	0
id0036786	0	0	0	0		id0036825	0	0	0	0		id0036098	0	0	0	0		id0036142	0	0	0	0		id0036786	0	0	0	0		O129B	0	0	0	0		O119A	0	0	0	0		id0036142	0	0.0239751	0	0		O11	0
id0036366	0	0	0	0		id0036786	0	0	0	0		id0035490	0	0	0	0		id0036098	0	0	0	0		id0036366	0	0	0	0		O126A	0	0	0	0		O115B	0	0	0	0		id0036098	0	0	0	0		O107	0
id0036185	0	0.0315657	0	0		id0036185	0	0.0294291	0	0		id0035077	0	0	0	0		id0035490	0	0	0	0		id0036185	0	0	0	0		O123B	0	0	0	0		O109C	0	0	0	0		id0035077	0	0	0	0		O103B	0
id0036142	0	0	0	0		id0036142	0	0	0	0		id0035009	0	0	0	0		id0035077	0	0	0	0		id0036142	0	0	0	0		O119A	0	0	0	0		O107	0	0	0	0		id0035009	0	0	0	0		O100	0
id0035490	0	0	0	0		id0036098	0	0	0	0		id0034911	0	0	0	0		id0034911	0	0	0	0		id0036098	0	0	0	0		O115B	0	0	0	0		O100	0	0	0	0		id0034911	0	0	0	0		O10	0
id0035009	0	0	0	0		id0035490	0	0	0	0		id0033416	0	0	0	0		id0033416	0	0	0	0		id0035490	0	0	0	0		O11	0	0	0	0		id0039189	0	0	0	0		id0033416	0	0	0	0		id0037989	0
id0034911	0	0	0	0		id0035077	0	0	0	0		id0031924	0	0	0	0		id0031845	0	0	0	0		id0035077	0	0	0	0		O109C	0	0	0	0		id0038816	0	0.0421585	0	0		id0031924	0	0	0	0		id0037495	0
id0033416	0	0	0	0		id0035009	0	0	0	0		id0031845	0	0	0	0		id0031642	0	0	0	0		id0035009	0	0	0	0		O103B	0	0	0	0		id0038081	0	0	0	0		id0031845	0	0	0	0		id0036825	0
id0031845	0	0	0	0		id0034911	0	0	0	0		id0031642	0	0	0	0		id0030796	0	0	0	0		id0034911	0	0.0810701	0	0		O100	0	0	0	0		id0037989	0	0	0	0		id0031642	0	0	0	0		id0036786	0
id0031642	0	0	0	0		id0033416	0	0	0	0		id0030796	0	0	0	0		id0030717	0	0	0	0		id0033416	0	0	0	0		O10	0	0	0	0		id0037495	0	0	0	0		id0030796	0	0	0	0		id0036366	0
id0030717	0	0	0	0		id0031845	0	0	0	0		id0030717	0	0	0	0		id0030461	0	0	0	0		id0031924	0	0	0	0		id0039189	0	0	0	0		id0036786	0	0	0	0		id0030717	0	0	0	0.0235682		id0036185	0
id0030461	0	0	0	0		id0031642	0	0	0	0		id0030461	0	0	0	0		id0030392	0	0	0	0		id0031845	0	0	0	0		id0038081	0	0	0	0		id0036366	0	0	0	0		id0030461	0	0	0.0291971	0.0235682		id0036098	0
id0030392	0	0	0	0		id0030796	0	0	0	0		id0030392	0	0	0	0		id0030274	0	0	0	0		id0031642	0	0	0	0		id0037495	0	0	0	0		id0036185	0	0.084317	0	0		id0030392	0	0.0479501	0.0583942	0.117841		id0035490	0
id0030274	0	0	0.0962001	0		id0030717	0	0	0	0		id0030274	0	0	0	0		id0030184	0	0	0	0		id0030796	0	0	0	0		id0036825	0	0	0	0		id0036142	0	0	0	0		id0030274	0	0	0	0		id0035077	0
id0030184	0	0	0	0		id0030461	0	0	0	0		id0030184	0	0	0	0		id0028752	0	0	0	0		id0030392	0	0	0	0		id0036786	0	0	0	0		id0036098	0	0	0	0		id0030184	0	0	0	0		id0035009	0
id0028752	0	0	0	0		id0030392	0	0	0	0		id0028752	0	0	0	0		id0028740	0	0	0	0		id0030274	0	0	0.077101	0		id0036366	0	0	0	0		id0035077	0	0	0	0		id0028752	0	0	0	0		id0034911	0
id0028740	0	0	0	0		id0030274	0	0	0	0		id0028740	0	0	0	0		id0028470	0	0	0	0		id0030184	0	0	0	0		id0036185	0	0	0	0		id0034911	0	0	0	0		id0028740	0	0	0	0		id0033416	0
id0028470	0	0	0	0		id0030184	0	0	0	0		id0028470	0	0	0	0		id0028125	0	0	0	0		id0028752	0	0	0	0		id0036142	0	0	0	0		id0031924	0	0	0	0		id0028470	0	0	0	0		id0031924	0
id0028125	0	0	0	0		id0028752	0	0	0	0		id0028125	0	0	0	0		id0027620	0	0	0	0		id0028740	0	0	0	0		id0036098	0	0.0372439	0	0		id0031845	0	0.0421585	0	0		id0027620	0	0	0.0291971	0.0235682		id0031845	0
id0027620	0	0	0	0		id0028740	0	0	0	0		id0027620	0	0.0290192	0	0		id0027564	0	0	0	0		id0028470	0	0	0	0		id0035490	0	0	0	0		id0030796	0	0	0	0		id0027564	0	0	0	0		id0031642	0
id0027564	0	0	0	0		id0028470	0	0	0	0		id0027564	0	0	0	0		id0026488	0	0	0	0		id0028125	0	0	0	0		id0034911	0	0	0	0		id0030717	0	0	0	0		id0026488	0	0	0	0		id0030796	0
id0026488	0	0	0	0		id0028125	0	0	0	0		id0026488	0	0	0	0		id0025790	0	0	0	0		id0027620	0	0	0	0		id0031845	0	0	0	0		id0030461	0	0	0	0		id0025790	0	0	0	0		id0030461	0
id0025790	0	0	0	0.0832639		id0027564	0	0	0	0		id0025790	0	0	0	0		id0025524	0	0	0	0		id0027564	0	0	0	0		id0031642	0	0	0	0		id0030184	0	0	0	0		id0025524	0	0	0	0		id0030392	0
id0025524	0	0	0	0		id0026488	0	0	0	0		id0025524	0	0	0	0		id0025240	0	0	0	0		id0026488	0	0	0	0		id0030796	0	0	0	0		id0028752	0	0	0	0		id0025240	0	0	0	0		id0030274	0
id0025240	0	0	0	0		id0025790	0	0	0	0		id0025240	0	0	0	0		id0025175	0	0	0	0		id0025790	0	0	0	0		id0030461	0	0	0	0		id0028740	0	0	0	0		id0025175	0	0	0	0		id0030184	0
id0025175	0	0	0	0		id0025524	0	0	0	0		id0025175	0	0	0	0		id0024924	0	0	0	0		id0025524	0	0	0	0		id0030392	0	0	0	0		id0028470	0	0.084317	0	0		id0024924	0	0	0	0		id0028752	0
id0024924	0	0	0	0		id0025240	0	0	0	0		id0024924	0	0	0	0		id0024026	0	0	0	0		id0025240	0	0	0	0		id0030274	0	0	0	0		id0028125	0	0.0421585	0	0		id0024026	0	0	0	0		id0028470	0
id0024026	0	0	0	0		id0025175	0	0	0	0		id0024026	0	0	0	0		id0023661	0	0.0810373	0	0		id0025175	0	0	0	0		id0028752	0	0	0	0		id0027620	0	0	0	0		id0023661	0	0	0	0		id0028125	0
id0023661	0	0	0	0		id0024924	0	0	0	0		id0023661	0	0	0	0		id0023567	0	0	0	0		id0024924	0	0	0	0		id0028740	0	0	0	0		id0026488	0	0	0	0		id0023567	0	0	0	0		id0027620	0
id0023567	0	0	0	0		id0024026	0	0	0	0		id0023567	0	0	0	0		id0023392	0	0	0	0		id0024026	0	0	0	0		id0028470	0	0	0	0		id0025790	0	0	0	0		id0023392	0	0	0	0		id0027564	0
id0023392	0	0	0	0		id0023567	0	0	0	0		id0023392	0	0	0	0		id0023159	0	0	0	0		id0023661	0	0	0	0		id0028125	0	0	0	0		id0025524	0	0	0	0		id0023159	0	0	0	0		id0026488	0
id0023159	0	0.347222	0	0		id0023392	0	0	0	0		id0023159	0	0	0	0		id0022891	0	0	0	0		id0023567	0	0	0	0		id0027620	0	0.0372439	0	0		id0025240	0	0	0	0		id0022891	0	0	0	0		id0025790	0
id0022891	0	0	0	0		id0023159	0	0	0	0		id0022891	0	0	0	0		id0021813	0	0.0810373	0.110011	0		id0023392	0	0	0	0		id0027564	0	0.0372439	0	0		id0025175	0	0	0	0		id0020793	0	0	0	0		id0025240	0
id0020793	0	0	0	0		id0022891	0	0	0	0		id0020793	0	0	0	0		id0020793	0	0	0	0		id0023159	0	0	0	0		id0026488	0	0.0744879	0	0		id0024924	0	0	0	0		id0020628	0	0	0	0		id0025175	0
id0020628	0	0	0	0		id0020793	0	0	0	0		id0020628	0	0	0	0		id0020628	0	0	0	0		id0022891	0	0	0	0		id0025790	0	0	0	0		id0024026	0	0	0	0		id0020544	0	0	0	0		id0024924	0
id0020544	0	0	0	0		id0020628	0	0	0	0		id0020544	0	0	0	0		id0020544	0	0	0	0		id0020793	0	0.0405351	0	0		id0025524	0	0	0	0		id0023661	0	0	0	0		id0020436	0	0	0	0		id0024026	0
id0020436	0	0	0	0		id0020544	0	0	0	0		id0020436	0	0	0	0		id0020436	0	0	0	0		id0020628	0	0	0	0		id0025240	0	0	0	0		id0023567	0	0	0	0		id0020381	0	0	0	0		id0023567	0
id0020381	0	0	0	0		id0020436	0	0	0	0		id0020381	0	0	0	0		id0020381	0	0	0	0		id0020544	0	0	0	0		id0025175	0	0	0	0		id0023159	0	0	0	0		id0020252	0	0	0	0		id0023392	0
id0020252	0	0	0	0		id0020381	0	0	0	0		id0020252	0	0	0	0		id0020252	0	0	0	0		id0020436	0	0	0	0		id0024924	0	0	0	0		id0022891	0	0	0	0		id0019519	0	0	0	0		id0023159	0
id0019519	0	0	0	0		id0020252	0	0	0	0		id0019519	0	0	0	0		id0019519	0	0	0	0		id0020381	0	0	0	0		id0024026	0	0	0	0		id0020793	0	0	0	0		id0018949	0	0	0	0		id0022891	0
id0018949	0	0	0	0		id0019519	0	0	0	0		id0019251	0	0	0	0		id0019251	0	0	0	0		id0020252	0	0	0	0		id0023661	0	0	0	0		id0020628	0	0	0	0		id0018161	0	0	0	0		id0020793	0
id0018161	0	0	0	0		id0019251	0	0	0.0796813	0		id0018949	0	0	0.0407498	0		id0018949	0	0	0	0		id0019519	0	0	0	0		id0023392	0	0.0372439	0	0		id0020544	0	0	0	0		id0017737	0	0	0	0		id0020544	0
id0017737	0	0	0	0		id0018949	0	0	0	0		id0018161	0	0	0	0		id0018161	0	0	0	0		id0018161	0	0	0	0		id0023159	0	0	0	0		id0020436	0	0	0	0		id0017589	0	0.0239751	0	0		id0020436	0
id0017589	0	0	0	0		id0017737	0	0	0	0		id0017737	0	0	0	0		id0017737	0	0	0	0		id0017737	0	0	0	0		id0022891	0	0	0	0		id0020381	0	0	0	0		id0017504	0	0	0	0		id0020381	0
id0017504	0	0	0	0		id0017589	0	0	0	0		id0017589	0	0	0	0		id0017589	0	0	0	0		id0017504	0	0	0	0		id0020628	0	0	0	0		id0020252	0	0	0	0		id0017255	0	0	0	0		id0020252	0
id0017255	0	0	0	0		id0017504	0	0	0	0		id0017504	0	0	0	0		id0017504	0	0	0	0		id0017255	0	0	0	0		id0020436	0	0	0	0		id0019519	0	0	0	0		id0017227	0	0	0	0		id0019251	0
id0017227	0	0.0315657	0	0		id0017227	0	0	0	0		id0017227	0	0	0	0		id0017255	0	0	0	0		id0017227	0	0	0	0		id0020381	0	0	0	0		id0018161	0	0	0	0		id0016527	0	0	0	0		id0018949	0
id0016527	0	0	0	0		id0016527	0	0	0	0		id0016527	0	0	0	0		id0017227	0	0	0	0		id0016527	0	0	0	0		id0020252	0	0	0	0		id0017589	0	0	0	0		id0015632	0	0	0	0		id0018161	0
id0016239	0	0	0	0		id0016239	0	0	0	0		id0016239	0	0	0	0		id0016527	0	0	0	0		id0016239	0	0	0	0		id0019519	0	0	0	0		id0017504	0	0.0421585	0	0		id0015475	0	0	0	0		id0017737	0
id0015475	0	0	0	0		id0015632	0	0	0	0		id0015632	0	0	0	0		id0016239	0	0	0	0		id0015632	0	0	0	0		id0018161	0	0	0	0		id0017255	0	0.168634	0.0381388	0		id0015317	0	0	0	0		id0017589	0
id0015317	0	0.0315657	0	0		id0015317	0	0	0	0		id0015475	0	0	0	0		id0015632	0	0	0	0		id0015475	0	0	0	0		id0017227	0	0	0	0		id0017227	0	0	0	0		id0014734	0	0	0	0		id0017255	0
id0014734	0	0	0	0		id0014734	0	0	0	0		id0015317	0	0	0	0		id0015475	0	0	0	0		id0015317	0	0	0	0		id0016527	0	0	0	0.104439		id0016527	0	0	0	0		id0014691	0	0	0	0		id0017227	0
id0014691	0	0	0	0		id0014691	0	0	0	0		id0014734	0	0	0	0		id0015317	0	0	0	0		id0014734	0	0	0	0		id0016239	0	0	0	0		id0016239	0	0	0	0		id0014427	0	0	0	0		id0016527	0
id0014427	0	0	0	0		id0014427	0	0	0	0		id0014691	0	0	0	0		id0014734	0	0	0	0		id0014691	0	0	0	0		id0015632	0	0	0	0		id0015632	0	0	0	0		id0013376	0	0	0	0		id0016239	0
id0012029	0	0	0	0		id0013376	0	0	0	0		id0014427	0	0	0	0		id0014691	0	0	0	0		id0013376	0	0	0	0		id0015475	0	0	0	0		id0015475	0	0.0421585	0	0		id0012029	0	0	0	0		id0015632	0
id0011890	0	0	0	0		id0012029	0	0	0	0		id0013376	0	0	0	0		id0014427	0	0	0	0		id0012029	0	0	0	0		id0015317	0	0	0	0		id0014734	0	0	0	0		id0011890	0	0	0	0		id0015475	0
id0011746	0	0	0	0		id0011890	0	0	0	0		id0012029	0	0	0	0		id0013376	0	0.0810373	0	0		id0011890	0	0	0	0		id0014734	0	0	0	0		id0014691	0	0	0	0		id0011746	0	0	0	0		id0015317	0
id0011600	0	0	0	0		id0011746	0	0	0	0		id0011890	0	0	0	0		id0011890	0	0	0	0		id0011746	0	0	0	0		id0014427	0	0	0	0		id0014427	0	0	0	0		id0011600	0	0	0	0		id0014734	0
id0011511	0	0.0631313	0.0962001	0.0832639		id0011600	0	0	0	0		id0011746	0	0	0	0		id0011746	0	0	0	0		id0011600	0	0	0	0		id0012029	0	0	0	0		id0012029	0	0	0	0		id0011511	0	0	0	0		id0014427	0
id0010054	0	0	0	0		id0011511	0	0	0	0		id0011600	0	0	0	0		id0011600	0	0	0	0		id0011511	0	0.0405351	0	0		id0011890	0	0	0	0		id0011890	0	0	0	0		id0010054	0	0	0	0		id0013376	0
id0009550	0	0	0	0		id0010054	0	0	0	0		id0010054	0	0	0	0		id0011511	0	0	0	0		id0010054	0	0	0	0		id0011511	0	0	0	0		id0011746	0	0	0	0		id0009550	0	0	0	0		id0011890	0
id0009395	0	0	0	0		id0009550	0	0	0	0		id0009550	0	0	0	0		id0010054	0	0	0	0		id0009550	0	0	0	0		id0010054	0	0	0	0		id0011511	0	0	0	0		id0009395	0	0	0	0		id0011746	0
id0008956	0	0	0	0		id0009395	0	0	0	0		id0009395	0	0	0	0		id0009550	0	0	0	0		id0009395	0	0	0	0		id0009550	0	0	0	0		id0010054	0	0	0	0		id0008956	0	0	0	0		id0011600	0
id0008952	0	0	0	0		id0008956	0	0	0	0		id0008956	0	0	0	0		id0009395	0	0	0	0		id0008956	0	0	0	0		id0009395	0	0	0	0		id0009550	0	0	0	0		id0008952	0	0	0	0		id0011511	0
id0006380	0	0	0.0481	0		id0008952	0	0	0	0		id0008952	0	0	0	0		id0008952	0	0	0	0		id0008952	0	0	0	0		id0008956	0	0	0	0		id0009395	0	0	0	0		id0006380	0	0	0	0		id0010054	0
id0006357	0	0	0	0		id0006380	0	0	0	0		id0006380	0	0	0	0		id0006357	0	0	0	0		id0006380	0	0	0	0		id0006380	0	0	0	0		id0008956	0	0	0	0		id0006357	0	0	0	0		id0009395	0
id0005282	0	0	0	0		id0006357	0	0	0	0		id0006357	0	0	0	0		id0005282	0	0	0	0		id0006357	0	0	0	0		id0006357	0	0	0	0		id0008952	0	0	0	0		id0005282	0	0	0	0		id0008956	0
id0003736	0	0	0	0		id0003736	0	0	0	0		id0005282	0	0	0	0		id0003736	0	0	0	0		id0005282	0	0	0	0		id0005282	0	0	0	0		id0006357	0	0	0	0		id0003736	0	0	0	0		id0006357	0
id0003486	0	0	0	0		id0003486	0	0	0	0		id0003736	0	0	0	0		id0003486	0	0	0	0		id0003736	0	0	0	0		id0003736	0	0	0	0		id0005282	0	0	0	0		id0003486	0	0	0	0		id0005282	0
id0002942	0	0	0	0		id0002942	0	0	0	0		id0003486	0	0	0	0		id0002942	0	0	0	0		id0003486	0	0	0	0		id0003486	0	0	0	0		id0003736	0	0	0	0		id0002942	0	0	0	0		id0003736	0
id0002348	0	0	0	0		id0002348	0	0	0	0		id0002942	0	0	0	0		id0002348	0	0	0	0		id0002942	0	0	0	0		id0002942	0	0	0	0		id0003486	0	0	0	0		id0002348	0	0	0	0		id0002942	0
id0002321	0	0	0	0		id0002321	0	0	0	0		id0002348	0	0	0	0		id0002321	0	0	0	0		id0002348	0	0	0	0		id0002348	0	0	0	0		id0002321	0	0	0	0		id0002321	0	0	0	0		id0002321	0
id0001049	0	0	0	0		id0001049	0	0	0	0		id0001049	0	0	0	0		id0001049	0	0	0	0		id0002321	0	0	0	0		id0002321	0	0	0	0		id0001049	0	0.126476	0.0762777	0		id0001049	0	0	0	0		id0001049	0
id0000881	0	0	0	0		id0000881	0	0	0	0		id0000881	0	0	0	0		id0000881	0	0	0	0		id0001049	0	0	0	0		id0001049	0	0	0	0		id0000881	0	0	0	0		id0000881	0	0	0	0		id0000881	0
id0000567	0	0	0	0		id0000567	0	0	0	0		id0000567	0	0	0	0		id0000567	0	0	0	0		id0000881	0	0	0	0		id0000567	0	0	0	0		id0000567	0	0	0	0		id0000567	0	0	0	0		id0000567	0
id0000225	0	0	0	0		id0000225	0	0	0	0		id0000225	0	0	0	0		id0000225	0	0	0	0		id0000225	0	0	0	0		id0000225	0	0	0	0		id0000225	0	0	0	0		id0000225	0	0	0	0		id0000225	0
id0000165	0	0	0	0		id0000165	0	0	0	0		id0000165	0	0	0	0		id0000165	0	0	0	0		id0000165	0	0	0	0		id0000165	0	0	0	0		id0000165	0	0	0	0		id0000165	0	0	0	0		id0000165	0
[truncated: 58 more columns]
