# Supplementary material for: Culture independent analysis using gnd as a target gene to assess Escherichia coli diversity and community structure
Source: Sci Rep. 2017 Apr 12;7:841. doi: 10.1038/s41598-017-00890-6 (PMC5429811; doi:10.1038/s41598-017-00890-6)
Supplement: Supplementary file 7 — Supplementary Table 9 [file 41598_2017_890_MOESM7_ESM.xls]

## Sheet: culture
Supplementary Table 9 | Bacterial isolates, phenotypic analysis and associated gSTs.
Animal	Treatment	Isolate AGR no.	Colony colour (MAC)	gST or BLAST identity (%)	Serogroupc	Relative abundance	Citrate	Urea
139	Control	2793	purple	id0006357	NDd	1164f (341, 257g)	NTi	NT
99	Bif	2772	purple	id0006380	ND	1144 (268, 293)	NT	NT
99	Bif	2774	purple	id0006380	ND	1144 (268, 293)	NT	NT
136	Bif	2707	grey	id0006966	ND	< 0.021 dataset 22 (1, 3)	-j	-
139	Control	2795	purple	id0017737	ND	52 (11, 26)	NT	NT
133	Bif	2693	purple	id0018949	ND	26(0, 1)	-	-
135	Control	2717	purple	id0018949	ND	26(0, 1)	-	-
138	Bif	2723	purple	id0018949	ND	26(1, 1)	-	-
111	Control	2799	purple	id0019251	ND	9091(1010, 934)	NT	NT
133	Bif	2689	purple	id0019251	ND	9091(1010, 934)	NT	NT
133	Bif	2690	purple	id0019251	ND	9091(1010, 934)	NT	NT
133	Bif	2694	purple	id0019251	ND	9091(1010, 934)	NT	NT
137	Control	2736	purple	id0019251	ND	9091(102, 116)	NT	NT
138	Bif	2725	purple	id0019251	ND	9091(619, 850)	NT	NT
118	Control	2753	purple	id0020436	ND	19(3, 8)	NT	NT
131	Control	2756	purple	id0021518	ND	< 0.021 dataset 10 (3, 1)	NT	NT
92	Bif	2762	purple	id0021813	ND	13191(67, 65)	NT	NT
111	Control	2798	purple	id0021813	ND	13191(1497, 1086)	NT	NT
117	Control	2711	purple	id0021813	ND	13191(397, 525)	NT	NT
118	Control	2755	purple	id0021813	ND	13191(273, 331)	NT	NT
132	Bif	2728	purple	id0024924	ND	2293(624, 683)	NT	NT
132	Bif	2730	purple	id0024924	ND	2293(624, 683)	NT	NT
135	Control	2718	grey	id0024927	ND	< 0.018 dataset 26 (0, 6)	+k	+
139	Control	2791	purple	id0027564	ND	79(3, 14)	NT	NT
94	Control	2734	grey	id0031924	ND	4231(181, 280)	-	-
99	Bif	2771	grey	id0031924	ND	4231(75, 110)	-	-
119	Control	2697	grey	id0031924	ND	4231(1213, 445)	-	-
139	Control	2792a	grey	id0031924	ND	4231(313, 408)	-	-
138	Bif	2724	purple	id0036185	ND	58(1,0)	NT	NT
96	Bif	2783	purple	Klebsiella pneumoniae (100%)a	ND	0h	-	-
132	Bif	2729	purple	Klebsiella pneumoniae (100%)a	ND	0	+	+
111	Control	2800	purple	Klebsiella pneumoniae (99%)a	ND	0	+	+
118	Control	2751	purple	Klebsiella pneumoniae (99%)a	ND	0	-	-
134	Control	2803	purple	Klebsiella pneumoniae (99%)a	ND	0	+	+
134	Control	2802	purple	Klebsiella sp. (99%)a	ND	0	+	+
135	Control	2719	purple	Klebsiella variicola (99%)a	ND	0	-	-
117	Control	2714	purple	Klebsiella/ E. coli (100%)a	ND	0	-	-
138	Bif	2722	purple	Klebsiella/ E. coli (100%)a	ND	0	-	-
99	Bif	2773	purple	O109C/ONTL	O109	2520 (240, 277)	NT	NT
99	Bif	2775	purple	O109C/ONTL	O109	2520 (240, 277)	NT	NT
119	Control	2699	purple	O109C/ONTL	O109	2520 (225, 323)	NT	NT
119	Control	2695	purple	O109C/ONTL	O109	2520 (225, 323)	NT	NT
92	Bif	2764	purple	O11	O11	249 (29, 37)	NT	NT
131	Control	2760	purple	O11	O11	249 (17, 33)	NT	NT
112	Bif	2770	purple	O113	O113	498 (15, 27)	NT	NT
137	Control	2738	purple	O121	O121	2306 (794, 838)	NT	NT
94	Control	2731	purple	O123A	O123/O186	13818 (1654, 1909)	NT	NT
94	Control	2732	purple	O123A	O123/O186	13818 (1654, 1909)	NT	NT
94	Control	2733	purple	O123A	O123/O186	13818 (1654, 1909)	NT	NT
94	Control	2735	purple	O123A	O123/O186	13818 (1654, 1909)	NT	NT
117	Control	2712	purple	O123A	O123/O186	13818 (161, 143)	NT	NT
133	Bif	2692	purple	O123A	O123/O186	13818 (378, 689)	NT	NT
134	Control	2805	purple	O123A	O123/O186	13818 (158, 251)	NT	NT
100	Bif	2776	purple	O153A	UTe	17014 (1456, 1561)	NT	NT
100	Bif	2777	purple	O153A	UT	17014 (1456, 1561)	NT	NT
100	Bif	2778	purple	O153A	UT	17014 (1456, 1561)	NT	NT
100	Bif	2779	purple	O153A	UT	17014 (1456, 1561)	NT	NT
112	Bif	2766	purple	O15A	O15	156 (2, 1)	NT	NT
96	Bif	2781	purple	O17	O17/O44/O73/O77	9425 (3151, 3167)	NT	NT
96	Bif	2784	purple	O17	O17/O44/O73/O77	9425 (3151, 3167)	NT	NT
96	Bif	2785	purple	O17	O17/O44/O73/O77	9425 (3151, 3167)	NT	NT
96	Bif	2782	purple	O17	O17/O44/O73/O77	9425 (3151, 3167)	NT	NT
100	Bif	2780	purple	O176	O176	6426 (63, 57)	NT	NT
116	Bif	2746	purple	O2D	UT	12373 (560, 464)	NT	NT
116	Bif	2747	purple	O2D	UT	12373 (560, 464)	NT	NT
131	Control	2758	purple	O2D	UT	12373 (293, 290)	NT	NT
133	Bif	2691	purple	O2D	UT	12373 (13, 10)	NT	NT
111	Control	2797	purple	O32	O32	2187 (29, 59)	NT	NT
136	Bif	2708	purple	O32	O32	2187 (99, 290)	NT	NT
112	Bif	2767	purple	O45B	O45	11552 (846, 978)	NT	NT
116	Bif	2750	purple	O45B	O45	11552 (1221, 2124)	NT	NT
116	Bif	2748	purple	O45B	O45	11552 (1221, 2124)	NT	NT
116	Bif	2749	purple	O45B	O45	11552 (1221, 2124)	NT	NT
117	Control	2713	purple	O45B	O45	11552 (57, 66)	NT	NT
118	Control	2752	purple	O5/O71	UT	934 (124, 180)	NT	NT
119	Control	2696	purple	O55B	O55	< 0.018 dataset 25 (10,4)	NT	NT
119	Control	2698	purple	O55B	O55	< 0.018 dataset 25 (10,4)	NT	NT
112	Bif	2769	purple	O62	ND	202 (846, 978)	NT	NT
92	Bif	2761	purple	O8 (99%)a	ND	0	-	-
131	Control	2759	purple	O84	UT	138 (32, 101)	NT	NT
112	Bif	2768	purple	O90A	UT	16528 (63, 116)	NT	NT
117	Control	2715	purple	O90A	UT	16528 (993, 1348)	NT	NT
131	Control	2757	purple	O90A	UT	16528 (320, 507)	NT	NT
134	Control	2804	purple	O90A	UT	16528 (2212, 2384)	NT	NT
134	Control	2801	purple	O90A	UT	16528 (2212, 2384)	NT	NT
136	Bif	2710	purple	O90A	UT	16528 (204, 328)	NT	NT
138	Bif	2721	purple	O90A	UT	16528 (474, 692)	NT	NT
132	Bif	2726	purple	O91D	UT	439 (45, 50)	NT	NT
132	Bif	2727	purple	O91D	UT	439 (45, 50)	NT	NT
136	Bif	2709	purple	O91D	UT	439 (32, 40)	NT	NT
111	Control	2796	purple	O9A	UT	< 0.021 dataset 4792 (1 , 0)	NT	NT
118	Control	2754	purple	O9A	UT	298 (0, 1)	NT	NT
137	Control	2737	purple	O9A	UT	298 (29, 27)	NT	NT
137	Control	2739	purple	O9A	UT	298 (29, 27)	NT	NT
139	Control	2792	purple	O9A	UT	298 (62, 116)	NT	NT
139	Control	2794	purple	O9A	UT	298 (62, 116)	NT	NT
92	Bif	2763	purple	O9B	O9	7350 (1588, 2222)	NT	NT
92	Bif	2764a	purple	O9B	O9	7350 (1588, 2222)	NT	NT
136	Bif	2706	purple	O9B	O9	7350 (181, 361)	NT	NT
92	Bif	2765a	purple	OND	ND	6754 (1588, 2222)	NT	NT
92	Bif	2765	purple	OND	ND	6754 (1588, 2222)	NT	NT
135	Control	2716	purple	OND	ND	6754 (1309, 1918)	NT	NT
135	Control	2720	purple	OND	ND	6754 (260, 418)	NT	NT
136	Bif	2705	purple	OND	ND	6754 260, 418)	NT	NT
137	Control	2740	grey	Providencia stuartii (99%)b	ND	0	NT	NT
aIdentified using primers 2gndF and GND-R
bIdentified using primers to amplify 16S rRNA gene
cDetermined using serogroup specific primers as per Iguchi et al. 2015. J.Clin.Microbiol. 53: 2427-2432
dNot done
eUntyped using serogroup specific primers inferred from gST
fRelative abundance across dataset; < 0.015 unless otherwise stated
gRelative abundance in 'por' and 'pob' post-enrichment libraries for respective animal from which isolate obtained from.
hNot present in < 0.015 dataset
iNot tested
jNo metabolism of specified carbon sustrate
kMetabolism of specified carbon substrate
