# Supplementary material for: Culture independent analysis using gnd as a target gene to assess Escherichia coli diversity and community structure
Source: Sci Rep. 2017 Apr 12;7:841. doi: 10.1038/s41598-017-00890-6 (PMC5429811; doi:10.1038/s41598-017-00890-6)
Supplement: Supplementary file 8 — Supplementary Table 10 [file 41598_2017_890_MOESM8_ESM.xls]

## Sheet: Sheet1
Supplementary Table 10 | BLAST analysis of gSTs from non-lactose fermenting isolates and DNA sequence obtained from 2gndF and GND-R PCR amplicons.
query_name	query_length	accession_number	length	description	E value	bit score	frame	query_start	query_end	hit_start	hit_end	positives	identical
AGR2707	284	CP014488.1	4897758	Escherichia coli strain G749, complete genome	2e-135	492	0	1	284	2101816	2102099	0.979	0.979
		AB811610.1	15355	Escherichia coli DNA, O-antigen biosynthetic locus, strain: P2a	2e-135	492	0	1	284	8354	8637	0.979	0.979
		CU928158.2	4588711	Escherichia fergusonii ATCC 35469 chromosome, complete genome	2e-135	492	0	1	284	2138450	2138733	0.979	0.979
		U14462.1	1335	Escherichia fergusonii ATCC 35469 6-phosphogluconate dehydrogenase (gnd) gene, partial cds	2e-135	492	0	1	284	410	693	0.979	0.979
		LT594504.1	4894900	Escherichia coli isolate E. coli RL465 genome assembly, chromosome: RL465_chromosome	9e-134	486	0	1	284	3016566	3016849	0.975	0.975
		CP015085.1	5289898	Escherichia coli O25b:H4, complete genome	9e-134	486	0	1	284	823286	823569	0.975	0.975
		CP015138.1	5009900	Escherichia coli strain Ecol_732, complete genome	9e-134	486	0	1	284	3790233	3790516	0.975	0.975
		LC125927.1	14272	Escherichia coli DNA, O-antigen biosynthesis gene cluster, strain: 121862	9e-134	486	0	1	284	9733	10016	0.975	0.975
		CP014316.1	5081061	Escherichia coli JJ1887, complete genome	9e-134	486	0	1	284	2299486	2299769	0.975	0.975
		CP014522.1	5033359	Escherichia coli strain ZH063, complete genome	9e-134	486	0	1	284	2274935	2275218	0.975	0.975
AGR2756	284	AB812073.1	17948	Escherichia coli genes for O-antigen biosynthetic locus, partial sequence, strain: C12/55	9e-144	520	0	1	284	13417	13700	0.996	0.996
		AB812041.1	16390	Escherichia coli genes for O-antigen biosynthetic locus, partial sequence, strain: Feb-85	9e-144	520	0	1	284	11848	12131	0.996	0.996
		M64326.1	770	E.coli (strain ECOR45) 6-phosphogluconate dehydrogenase (gnd) gene, partial cds	2e-140	508	0	1	284	97	380	0.989	0.989
		AB812034.1	15306	Escherichia coli genes for O-antigen biosynthetic locus, partial sequence, strain: H14	9e-139	503	0	1	284	11534	11817	0.986	0.986
		AY545992.1	12850	Escherichia coli strain O172, O-antigen gene cluster, complete sequence	9e-139	503	0	1	284	11953	12236	0.986	0.986
		AF402313.1	15223	Shigella boydii serotype 5 O-antigen gene cluster, partial sequence	4e-137	497	0	1	284	14325	14608	0.982	0.982
		LC125927.1	14272	Escherichia coli DNA, O-antigen biosynthesis gene cluster, strain: 121862	9e-134	486	0	1	284	9733	10016	0.975	0.975
		AB812058.1	14265	Escherichia coli genes for O-antigen biosynthetic locus, partial sequence, strain: 4370-53	9e-134	486	0	1	284	9766	10049	0.975	0.975
		LM996528.1	313532	Escherichia coli genome assembly FHI65, scaffold scaffold-21_contig-5.0_1_313532_[organism:Escherichia	9e-134	486	0	1	284	46782	47065	0.975	0.975
		LK999959.1	684185	Escherichia coli genome assembly FHI42, scaffold scaffold-33	9e-134	486	0	1	284	648780	649063	0.975	0.975
AGR2718	284	CP010384.1	4784288	Enterobacter hormaechei subsp. oharae strain 34399, complete genome	9e-139	503	0	1	284	3010150	3010433	0.986	0.986
		CP017186.1	4546962	Enterobacter cloacae complex 'Hoffmann cluster III' strain DSM 14563, complete genome	2e-135	492	0	1	284	2853592	2853875	0.979	0.979
		CP017183.1	4661849	Enterobacter xiangfangensis strain LMG27195, complete genome	9e-134	486	0	1	284	2955573	2955856	0.975	0.975
		FP929040.1	4908759	Enterobacter cloacae subsp. cloacae NCTC 9394 draft genome	9e-134	486	0	1	284	4212183	4212466	0.975	0.975
		CP011662.1	4878509	Enterobacter hormaechei strain CAV1176, complete genome	4e-132	481	0	1	284	2120717	2121000	0.972	0.972
		CP010376.2	4897485	Enterobacter hormaechei subsp. steigerwaltii strain 34977, complete genome	4e-132	481	0	1	284	2965495	2965778	0.972	0.972
		CP011650.1	4849467	Enterobacter cloacae strain CAV1669, complete genome	4e-132	481	0	1	284	2538459	2538742	0.972	0.972
		CP011584.1	4876110	Enterobacter cloacae strain CAV1668, complete genome	4e-132	481	0	1	284	2565932	2566215	0.972	0.972
		CP011581.1	4881003	Enterobacter cloacae strain CAV1411, complete genome	4e-132	481	0	1	284	2365143	2365426	0.972	0.972
		CP011572.1	4879702	Enterobacter cloacae strain CAV1311, complete genome	4e-132	481	0	1	284	4251430	4251713	0.972	0.972
AGR2761	620	AB010150.1	15295	Escherichia coli O8 wb gene cluster, complete cds	0	1134	0	1	617	578	1194	0.998	0.998
		AB924585.1	23620	Klebsiella sp. 1196 DNA, capsular polysaccharide synthesis gene cluster, serotype: K48	0	1090	0	1	620	18453	19072	0.984	0.984
		LT174582.1	24149	Klebsiella pneumoniae capsular polysaccharide biosynthesis gene cluster, type: KL113	0	1079	0	1	620	18795	19414	0.981	0.981
		AB924595.1	28806	Klebsiella sp. 636/52 DNA, capsular polysaccharide synthesis gene cluster, serotype: K58	0	1074	0	1	620	24343	24962	0.979	0.979
		AB289649.1	20915	Raoultella planticola capsular polysaccharides biosynthesis gene cluster, complete cds, strain: Stanley	0	1068	0	1	620	19579	20198	0.977	0.977
		LT174560.1	20509	Klebsiella pneumoniae capsular polysaccharide biosynthesis gene cluster, type: K49	0	1057	0	1	620	19535	20154	0.974	0.974
		LT603706.1	29864	Klebsiella pneumoniae K locus KL130, strain INF090	0	1046	0	1	620	20883	21502	0.971	0.971
		CP008700.1	5365144	Klebsiella pneumoniae subsp. pneumoniae KP5-1, complete genome	0	1035	0	1	620	486804	487423	0.968	0.968
		LT603718.1	25302	Klebsiella pneumoniae K locus KL142, strain INF198	0	1029	0	1	620	18160	18779	0.966	0.966
		LT174592.1	21326	Klebsiella pneumoniae capsular polysaccharide biosynthesis gene cluster, type: KL123	0	1024	0	1	620	18943	19562	0.965	0.965
AGR2783	620	LT174568.1	23101	Klebsiella pneumoniae capsular polysaccharide biosynthesis gene cluster, type: K5	0	1146	0	1	620	17746	18365	1	1
		AB371292.1	23101	Klebsiella pneumoniae capsule polysaccharide synthesis gene cluster, complete cds, strain: VGH404	0	1146	0	1	620	17746	18365	1	1
		AB289646.1	19233	Klebsiella pneumoniae capsular polysaccharides biosynthesis gene cluster, complete cds, strain: NTUH-K9534	0	1146	0	1	620	17897	18516	1	1
		LT603732.1	13953	Klebsiella pneumoniae K locus KL5 deletion variant, strain NCTC5053	0	1140	0	1	620	8598	9217	0.998	0.998
		AB289645.1	19217	Klebsiella pneumoniae subsp. ozaenae capsular polysaccharides biosynthesis gene cluster, complete cds, strain: Kauffmann E5051	0	1140	0	1	620	17881	18500	0.998	0.998
		LT174580.1	21854	Klebsiella pneumoniae capsular polysaccharide biosynthesis gene cluster, type: KL111	0	1129	0	1	620	19471	20090	0.995	0.995
		LT603712.1	24510	Klebsiella pneumoniae K locus KL136, strain KSB1_1C	0	1123	0	1	620	22127	22746	0.994	0.994
		LT174564.1	24180	Klebsiella pneumoniae capsular polysaccharide biosynthesis gene cluster, type: K55	0	1123	0	1	620	18183	18802	0.994	0.994
		CP012992.1	5309013	Klebsiella pneumoniae strain KpN06, complete genome	0	1123	0	1	620	4523148	4523767	0.994	0.994
		CP012987.1	5307114	Klebsiella pneumoniae strain KpN01, complete genome	0	1123	0	1	620	4530421	4531040	0.994	0.994
AGR2800	618	LC189075.1	22801	Klebsiella pneumoniae DNA, capsular polysaccharide synthesis gene cluster, strain: NTUH-K9444	0	1107	0	1	617	21488	22104	0.99	0.99
		CP011313.1	5278254	Klebsiella pneumoniae subsp. pneumoniae strain 234-12, complete genome	0	1107	0	1	617	1741665	1742281	0.99	0.99
		LT174564.1	24180	Klebsiella pneumoniae capsular polysaccharide biosynthesis gene cluster, type: K55	0	1064	0	1	618	18183	18800	0.977	0.977
		AB924569.1	32992	Klebsiella sp. 6258 DNA, capsular polysaccharide synthesis gene cluster, serotype: K31	0	1064	0	1	618	22296	22913	0.977	0.977
		AB371290.1	21217	Klebsiella pneumoniae capsule polysaccharide synthesis gene cluster, complete cds, strain: NK29	0	1064	0	1	618	18834	19451	0.977	0.977
		LT174580.1	21854	Klebsiella pneumoniae capsular polysaccharide biosynthesis gene cluster, type: KL111	0	1059	0	1	618	19471	20088	0.976	0.976
		LT174563.1	24782	Klebsiella pneumoniae capsular polysaccharide biosynthesis gene cluster, type: K54	0	1059	0	1	618	19427	20044	0.976	0.976
		LT174533.1	21653	Klebsiella pneumoniae capsular polysaccharide biosynthesis gene cluster, type: K11	0	1059	0	1	618	15068	15685	0.976	0.976
		AB924591.1	24039	Klebsiella pneumoniae DNA, capsular polysaccharide synthesis gene cluster, serotype: K54	0	1059	0	1	618	19578	20195	0.976	0.976
		AB924565.1	23002	Klebsiella sp. 6613 DNA, capsular polysaccharide synthesis gene cluster, serotype: K27	0	1059	0	1	618	21501	22118	0.976	0.976
AGR2714	618	CP012744.1	5355459	Klebsiella pneumoniae subsp. pneumoniae strain TGH10, complete genome	0	1142	0	1	618	1789021	1789638	1	1
		CP012743.1	5439720	Klebsiella pneumoniae subsp. pneumoniae strain TGH8, complete genome	0	1142	0	1	618	1884822	1885439	1	1
		CP011061.1	4891769	Escherichia coli str. Sanji, complete genome	0	1142	0	1	618	2189929	2190546	1	1
		KR007674.1	31194	Klebsiella pneumoniae strain NCSR101 cpsI capsular synthesis gene cluster, complete sequence	0	1142	0	1	618	25839	26456	1	1
		LT603728.1	13983	Klebsiella pneumoniae K locus KL30 deletion variant, strain NCTC11692	0	1136	0	1	618	8643	9260	0.998	0.998
		LT174563.1	24782	Klebsiella pneumoniae capsular polysaccharide biosynthesis gene cluster, type: K54	0	1136	0	1	618	19427	20044	0.998	0.998
		AB924591.1	24039	Klebsiella pneumoniae DNA, capsular polysaccharide synthesis gene cluster, serotype: K54	0	1136	0	1	618	19578	20195	0.998	0.998
		AB924565.1	23002	Klebsiella sp. 6613 DNA, capsular polysaccharide synthesis gene cluster, serotype: K27	0	1136	0	1	618	21501	22118	0.998	0.998
		AB924555.1	26026	Klebsiella pneumoniae DNA, capsular polysaccharide synthesis gene cluster, serotype: K13	0	1136	0	1	618	20671	21288	0.998	0.998
		CP012883.1	5180925	Klebsiella pneumoniae KP-1, complete genome	0	1136	0	1	618	864397	865014	0.998	0.998
AGR2751	617	LT174583.1	25299	Klebsiella pneumoniae capsular polysaccharide biosynthesis gene cluster, type: KL114	0	1134	0	1	617	19960	20576	0.998	0.998
		LT174578.1	27529	Klebsiella pneumoniae capsular polysaccharide biosynthesis gene cluster, type: KL109	0	1129	0	1	617	21535	22151	0.997	0.997
		LT174566.1	25300	Klebsiella pneumoniae capsular polysaccharide biosynthesis gene cluster, type: K57	0	1118	0	1	617	18763	19379	0.994	0.994
		LT174540.1	24978	Klebsiella pneumoniae capsular polysaccharide biosynthesis gene cluster, type: K19	0	1118	0	1	617	18984	19600	0.994	0.994
		AB924559.1	24376	Klebsiella sp. 1754/49 DNA, capsular polysaccharide synthesis gene cluster, serotype: K19	0	1112	0	1	617	19206	19822	0.992	0.992
		CP003200.1	5333942	Klebsiella pneumoniae subsp. pneumoniae HS11286, complete genome	0	1112	0	1	617	3560468	3561084	0.992	0.992
		LC191858.1	22512	Klebsiella pneumoniae K62 DNA, capsular polysaccharide synthesis gene cluster, strain: 5711/52	0	1051	0	1	617	21230	21846	0.974	0.974
		LT603733.1	13864	Klebsiella pneumoniae K locus KL62 deletion variant, strain AKPRH1207321	0	1051	0	1	617	8509	9125	0.974	0.974
		LT174569.1	24656	Klebsiella pneumoniae capsular polysaccharide biosynthesis gene cluster, type: K62	0	1051	0	1	617	19301	19917	0.974	0.974
		LT174549.1	26278	Klebsiella pneumoniae capsular polysaccharide biosynthesis gene cluster, type: K30	0	1051	0	1	617	20938	21554	0.974	0.974
AGR2729	622	LT174563.1	24782	Klebsiella pneumoniae capsular polysaccharide biosynthesis gene cluster, type: K54	0	1146	0	1	620	19427	20046	1	1
		AB924591.1	24039	Klebsiella pneumoniae DNA, capsular polysaccharide synthesis gene cluster, serotype: K54	0	1146	0	1	620	19578	20197	1	1
		AB924565.1	23002	Klebsiella sp. 6613 DNA, capsular polysaccharide synthesis gene cluster, serotype: K27	0	1146	0	1	620	21501	22120	1	1
		AB924555.1	26026	Klebsiella pneumoniae DNA, capsular polysaccharide synthesis gene cluster, serotype: K13	0	1146	0	1	620	20671	21290	1	1
		CP012883.1	5180925	Klebsiella pneumoniae KP-1, complete genome	0	1146	0	1	620	864395	865014	1	1
		CP009876.1	5228295	Klebsiella pneumoniae subsp. pneumoniae strain KPNIH31, complete genome	0	1146	0	1	620	3409331	3409950	1	1
		AB289650.1	20914	Klebsiella pneumoniae capsular polysaccharides biosynthesis gene cluster, complete cds, strain: NTUH-KP35	0	1146	0	1	620	19578	20197	1	1
		LT174546.1	22199	Klebsiella pneumoniae capsular polysaccharide biosynthesis gene cluster, type: K27	0	1140	0	1	620	19869	20488	0.998	0.998
		LT174545.1	18885	Klebsiella pneumoniae capsular polysaccharide biosynthesis gene cluster, type: K25	0	1140	0	1	620	16555	17174	0.998	0.998
		LT174541.1	24984	Klebsiella pneumoniae capsular polysaccharide biosynthesis gene cluster, type: K1	0	1140	0	1	620	19636	20255	0.998	0.998
AGR2802	620	AB924569.1	32992	Klebsiella sp. 6258 DNA, capsular polysaccharide synthesis gene cluster, serotype: K31	0	1134	0	1	620	22296	22915	0.997	0.997
		LT174563.1	24782	Klebsiella pneumoniae capsular polysaccharide biosynthesis gene cluster, type: K54	0	1123	0	1	620	19427	20046	0.994	0.994
		AB924591.1	24039	Klebsiella pneumoniae DNA, capsular polysaccharide synthesis gene cluster, serotype: K54	0	1123	0	1	620	19578	20197	0.994	0.994
		AB924565.1	23002	Klebsiella sp. 6613 DNA, capsular polysaccharide synthesis gene cluster, serotype: K27	0	1123	0	1	620	21501	22120	0.994	0.994
		AB924555.1	26026	Klebsiella pneumoniae DNA, capsular polysaccharide synthesis gene cluster, serotype: K13	0	1123	0	1	620	20671	21290	0.994	0.994
		CP012883.1	5180925	Klebsiella pneumoniae KP-1, complete genome	0	1123	0	1	620	864395	865014	0.994	0.994
		CP009876.1	5228295	Klebsiella pneumoniae subsp. pneumoniae strain KPNIH31, complete genome	0	1123	0	1	620	3409331	3409950	0.994	0.994
		AB289650.1	20914	Klebsiella pneumoniae capsular polysaccharides biosynthesis gene cluster, complete cds, strain: NTUH-KP35	0	1123	0	1	620	19578	20197	0.994	0.994
		LT174564.1	24180	Klebsiella pneumoniae capsular polysaccharide biosynthesis gene cluster, type: K55	0	1118	0	1	620	18183	18802	0.992	0.992
		LT174546.1	22199	Klebsiella pneumoniae capsular polysaccharide biosynthesis gene cluster, type: K27	0	1118	0	1	620	19869	20488	0.992	0.992
AGR2803	617	LT174563.1	24782	Klebsiella pneumoniae capsular polysaccharide biosynthesis gene cluster, type: K54	0	1134	0	1	617	19427	20043	0.998	0.998
		AB924591.1	24039	Klebsiella pneumoniae DNA, capsular polysaccharide synthesis gene cluster, serotype: K54	0	1134	0	1	617	19578	20194	0.998	0.998
		AB924565.1	23002	Klebsiella sp. 6613 DNA, capsular polysaccharide synthesis gene cluster, serotype: K27	0	1134	0	1	617	21501	22117	0.998	0.998
		AB924555.1	26026	Klebsiella pneumoniae DNA, capsular polysaccharide synthesis gene cluster, serotype: K13	0	1134	0	1	617	20671	21287	0.998	0.998
		CP012883.1	5180925	Klebsiella pneumoniae KP-1, complete genome	0	1134	0	1	617	864398	865014	0.998	0.998
		CP009876.1	5228295	Klebsiella pneumoniae subsp. pneumoniae strain KPNIH31, complete genome	0	1134	0	1	617	3409334	3409950	0.998	0.998
		AB289650.1	20914	Klebsiella pneumoniae capsular polysaccharides biosynthesis gene cluster, complete cds, strain: NTUH-KP35	0	1134	0	1	617	19578	20194	0.998	0.998
		LT174546.1	22199	Klebsiella pneumoniae capsular polysaccharide biosynthesis gene cluster, type: K27	0	1129	0	1	617	19869	20485	0.997	0.997
		LT174545.1	18885	Klebsiella pneumoniae capsular polysaccharide biosynthesis gene cluster, type: K25	0	1129	0	1	617	16555	17171	0.997	0.997
		LT174541.1	24984	Klebsiella pneumoniae capsular polysaccharide biosynthesis gene cluster, type: K1	0	1129	0	1	617	19636	20252	0.997	0.997
AGR2719	618	CP010523.2	5521203	Klebsiella variicola strain DSM 15968, complete genome	0	1125	0	1	618	1755535	1756152	0.995	0.995
		LT174533.1	21653	Klebsiella pneumoniae capsular polysaccharide biosynthesis gene cluster, type: K11	0	1020	0	1	618	15068	15685	0.964	0.964
		LT603718.1	25302	Klebsiella pneumoniae K locus KL142, strain INF198	0	1014	0	1	618	18160	18777	0.963	0.963
		LT174592.1	21326	Klebsiella pneumoniae capsular polysaccharide biosynthesis gene cluster, type: KL123	0	1014	0	1	618	18943	19560	0.963	0.963
		AB924553.1	16818	Klebsiella sp. 390 DNA, capsular polysaccharide synthesis gene cluster, serotype: K11	0	1014	0	1	618	15272	15889	0.963	0.963
		CP016814.1	5374626	Klebsiella pneumoniae strain ED23, complete genome	0	1009	0	1	618	3561423	3562040	0.961	0.961
		CP016813.1	5412960	Klebsiella pneumoniae strain ED2, complete genome	0	1009	0	1	618	3691694	3692311	0.961	0.961
		LT174563.1	24782	Klebsiella pneumoniae capsular polysaccharide biosynthesis gene cluster, type: K54	0	1009	0	1	618	19427	20044	0.961	0.961
		CP014010.1	5461919	Klebsiella pneumoniae subsp. pneumoniae strain RJF999, complete genome	0	1009	0	1	618	3662676	3663293	0.961	0.961
		AB924591.1	24039	Klebsiella pneumoniae DNA, capsular polysaccharide synthesis gene cluster, serotype: K54	0	1009	0	1	618	19578	20195	0.961	0.961
AGR2722	617	CP012744.1	5355459	Klebsiella pneumoniae subsp. pneumoniae strain TGH10, complete genome	0	1140	0	1	617	1789021	1789637	1	1
		CP012743.1	5439720	Klebsiella pneumoniae subsp. pneumoniae strain TGH8, complete genome	0	1140	0	1	617	1884822	1885438	1	1
		CP011061.1	4891769	Escherichia coli str. Sanji, complete genome	0	1140	0	1	617	2189930	2190546	1	1
		KR007674.1	31194	Klebsiella pneumoniae strain NCSR101 cpsI capsular synthesis gene cluster, complete sequence	0	1140	0	1	617	25839	26455	1	1
		LT603728.1	13983	Klebsiella pneumoniae K locus KL30 deletion variant, strain NCTC11692	0	1134	0	1	617	8643	9259	0.998	0.998
		LT174563.1	24782	Klebsiella pneumoniae capsular polysaccharide biosynthesis gene cluster, type: K54	0	1134	0	1	617	19427	20043	0.998	0.998
		AB924591.1	24039	Klebsiella pneumoniae DNA, capsular polysaccharide synthesis gene cluster, serotype: K54	0	1134	0	1	617	19578	20194	0.998	0.998
		AB924565.1	23002	Klebsiella sp. 6613 DNA, capsular polysaccharide synthesis gene cluster, serotype: K27	0	1134	0	1	617	21501	22117	0.998	0.998
		AB924555.1	26026	Klebsiella pneumoniae DNA, capsular polysaccharide synthesis gene cluster, serotype: K13	0	1134	0	1	617	20671	21287	0.998	0.998
		CP012883.1	5180925	Klebsiella pneumoniae KP-1, complete genome	0	1134	0	1	617	864398	865014	0.998	0.998
